# Supplementary material for: Chinese Admission Warning Strategy for Predicting the Hospital Discharge Outcome in Patients with Traumatic Brain Injury
Source: J Clin Med. 2022 Feb 13;11(4):974. doi: 10.3390/jcm11040974 (PMC8880692; doi:10.3390/jcm11040974)
Supplement: Supplementary file 1 [file jcm-11-00974-s001.zip]

Archive with 1 entries (1 files):
- jcm-1521597-supplementary.xlsx
