# Supplementary material for: Chinese Admission Warning Strategy for Predicting the Hospital Discharge Outcome in Patients with Traumatic Brain Injury
Source: J Clin Med. 2022 Feb 13;11(4):974. doi: 10.3390/jcm11040974 (PMC8880692; doi:10.3390/jcm11040974)
Supplement: Supplementary file 1 [file jcm-11-00974-s001.zip › jcm-1521597-supplementary.xlsx]

## Sheet: Sheet1
ID	Age	Gender	Cause of trauma	Pupillary_admission	GCS_motor_admission	GCS_admission	Surgery	Extracranial_injury	Based_complications	BP	Death	Outcome	Marshall	MD	Large mass lesion	EDH	SDH	ICH	Basal cistern	SAH	WBC	Neutrophil	LYMPH	MONO	HB	GLU	LAC
1	39	2	1	2	3	5	1	4	0	0	0	0	5	1	0	1	1	0	1	1	9.1	3.92	4.56	0.5	97	8.2	1.6
2	42	1	2	0	6	15	0	3	0	0	0	0	2	0	0	1	1	0	0	1	7.57	6.42	0.56	0.58	135	9.1	9.4
3	45	1	2	0	6	15	0	2	0	0	0	0	2	0	0	1	0	0	0	0	9.8	6.5	1.3	0.8	130	6	3.1
4	56	1	1	0	6	12	0	0	1	0	0	0	2	0	0	0	1	0	0	1	9.18	7.75	1.1	0.34	135	12.9	2.9
5	52	1	1	2	1	3	1	3	0	1	0	1	5	0	0	1	1	0	1	1	7.9	4	2.6	1	80	5.8	4.3
6	58	1	2	0	6	15	0	0	0	0	0	0	2	0	0	0	1	0	0	0	9.25	8.45	1.5	0.1	117	9.8	3.8
7	83	1	2	0	6	15	0	0	2	0	0	0	2	0	0	0	1	0	0	0	11.78	10.56	0.8	0.49	141	9.8	4.3
8	62	2	1	0	6	14	0	0	1	0	0	0	4	1	0	0	1	0	1	0	14.66	12.75	1.2	0.56	105	9.8	3.4
9	63	1	1	0	6	14	0	0	1	0	0	0	2	0	0	0	1	0	0	1	13.93	12.9	0.6	0.49	153	7.2	2.6
10	60	1	1	0	6	15	0	1	0	0	0	0	2	0	0	0	1	0	0	1	13.9	11.64	1.6	0.58	160	5.7	2.5
11	41	2	2	0	6	15	0	0	0	0	0	0	2	0	0	0	1	0	0	0	10.76	9.69	0.8	0.3	140	6	2.5
12	63	1	2	0	6	10	1	0	0	0	0	0	5	0	0	0	1	0	0	0	13.72	12.56	0.8	0.43	142	5.5	6.5
13	73	1	2	0	6	15	0	0	2	0	0	0	2	0	0	0	1	0	0	0	14.95	14.02	0.5	0.46	160	6	7.7
14	35	1	2	0	6	15	0	0	0	0	0	0	1	0	0	0	0	0	0	0	7.72	6.19	1.4	0.18	155	5.2	3.6
15	60	2	2	0	6	13	1	5	1	0	0	0	5	1	0	0	1	0	1	1	10.92	8.81	1.59	0.45	125	14.7	3.6
16	65	2	2	0	6	15	0	0	4	0	0	0	2	0	0	0	1	0	0	0	4.49	2.34	1.8	0.21	132	8.3	7.7
17	74	2	2	0	6	15	0	0	1	0	0	0	2	0	0	0	0	0	0	1	7.14	5.41	1.4	0.36	141	8	2.3
18	52	2	1	0	6	14	0	0	0	0	0	0	2	0	0	0	0	0	0	1	18.2	16.63	0.9	0.71	132	12.1	2.6
19	80	1	1	0	6	15	0	0	3	0	0	0	2	0	0	0	1	0	0	1	14.36	13.05	0.7	0.57	130	7.8	1.8
20	82	2	2	0	6	15	0	1	1	0	0	0	2	0	0	1	0	0	0	0	4.36	2.94	1.06	0.27	120	6.8	5.4
21	99	1	2	0	6	15	0	0	2	0	0	0	2	0	0	1	0	0	0	1	7.6	10.15	1.6	0.5	123	9.8	3.9
22	68	1	1	0	4	7	0	2	1	0	1	1	3	0	0	0	1	0	2	1	20.78	18.79	1.1	0.87	145	12	6.3
23	60	1	1	0	6	15	0	0	1	0	0	0	2	0	0	0	1	0	0	0	12.85	11.49	0.8	0.51	161	5.5	7.8
24	48	1	3	0	6	15	0	1	1	0	0	0	2	0	0	1	0	0	0	0	8.49	6.15	1.77	0.43	136	5.97	1.9
25	51	1	2	0	6	15	0	0	2	0	0	0	2	0	0	0	0	0	0	1	11.01	6.37	3.65	0.71	168	4.9	7.2
26	68	2	2	0	6	15	0	0	3	0	0	0	2	0	0	0	1	0	0	0	5.43	3.32	1.7	0.34	125	8.7	1.7
27	53	1	3	0	3	9	0	1	0	0	0	0	2	0	0	0	1	0	0	0	15.52	14.19	0.7	0.62	142	5.24	1.4
28	48	1	3	2	2	4	1	3	0	1	0	1	5	1	1	0	1	0	2	1	13.46	8.35	3.96	0.65	143	9.7	4.1
29	43	2	1	0	6	15	0	2	0	0	0	0	2	0	0	0	1	0	0	0	16.31	15.62	0.3	0.46	128	5.4	2.5
30	33	1	3	0	3	8	1	2	0	0	0	0	5	0	0	0	0	0	0	0	14.4	13.4	0.7	0.3	128	8.84	2
31	63	1	1	2	1	4	0	5	0	1	1	1	6	0	1	0	1	0	2	1	9.56	7.67	1.14	0.72	143	9	1.4
32	81	2	2	0	6	15	1	2	0	0	0	0	5	1	1	0	1	0	1	1	6.52	4.08	1.17	1.19	109	5.28	1.4
33	24	1	2	0	6	15	0	2	0	0	0	0	2	0	0	1	0	0	0	0	9.56	5.95	2.91	0.58	147	4.46	3.4
34	30	1	2	0	6	15	0	0	0	0	0	0	2	0	0	0	1	0	0	0	18.27	17.37	0.6	0.27	144	6.1	1
35	30	1	1	0	6	15	0	0	0	0	0	0	2	0	0	1	0	0	0	0	10.82	7.84	2	0.53	153	4.6	3
36	54	2	1	0	6	14	1	3	0	0	0	0	5	0	0	1	0	0	0	1	10.25	8.97	0.7	0.56	120	6.1	8.4
37	64	1	1	0	6	14	0	0	0	0	0	0	2	0	0	0	1	0	0	1	17.05	14.92	1.4	0.77	147	5.3	6.9
38	78	1	2	0	6	15	0	0	0	0	0	0	2	0	0	0	0	0	0	1	9.82	8.84	1.2	0.29	134	5.7	2.9
39	66	1	1	0	6	14	1	4	2	0	0	0	5	0	0	0	1	0	0	1	13	9.9	1.4	1.5	77	3.56	4.3
40	60	1	1	0	1	3	1	5	0	1	1	1	5	0	0	0	1	0	2	1	7.29	3.8	2.96	0.39	153	9.1	2.1
41	32	2	2	0	5	12	1	3	0	0	0	0	5	0	0	1	0	0	0	1	12.91	11.3	1.01	0.59	85	7.91	3
42	64	1	1	0	6	15	0	0	0	0	0	0	1	0	0	0	0	0	0	0	16	11.06	1.1	0.27	147	7.3	3.2
43	55	1	2	0	6	15	0	3	0	0	0	0	2	0	0	0	0	0	0	1	9.8	8.9	0.6	0.3	115	7.99	2.4
44	85	1	2	0	4	12	0	2	0	0	0	0	2	0	0	1	0	0	0	0	6.9	5.8	0.7	0.3	126	7.52	5.8
45	65	1	1	0	6	15	0	1	1	0	0	0	2	0	0	0	1	0	0	0	14.19	13.08	0.6	0.53	136	6.1	1
46	63	1	2	0	6	15	0	2	1	0	0	0	1	0	0	0	0	0	0	0	8.58	7.51	0.7	0.27	124	5.8	1.2
47	56	2	3	0	6	15	0	1	0	0	0	0	2	0	0	0	0	0	0	0	7.35	6.23	0.74	0.34	132	5.6	2.2
48	79	1	3	0	6	15	1	1	2	0	0	0	5	1	1	0	1	0	1	0	9.5	6.8	1.4	1	104	7.8	4.7
49	71	2	1	2	2	4	0	2	2	1	1	1	2	0	0	0	0	0	0	1	9.7	8.1	1.1	0.4	120	8.9	8.6
50	73	2	2	0	6	15	0	2	0	0	0	0	2	0	0	0	0	0	0	1	9.29	7.83	1	0.34	113	6.3	3.1
51	58	1	2	0	5	12	1	3	0	0	0	0	5	0	1	1	0	0	1	1	10.6	8.6	1	1	145	7	2.3
52	88	1	2	0	6	15	0	1	2	0	0	0	2	0	0	0	1	0	0	0	11.37	8.62	2.13	7.3	117	3.82	2.4
53	38	1	3	0	5	12	0	3	0	0	0	0	2	0	0	1	0	0	0	0	6.15	3.58	0.91	0.65	143	6.2	5
54	28	1	2	0	6	15	0	0	0	0	0	0	2	0	0	0	0	0	0	1	18.23	17.24	0.7	0.33	150	5.4	1.7
55	41	1	2	0	6	15	0	0	1	0	0	0	2	0	0	0	0	0	0	1	5.1	2.87	0.84	1.69	150	5.2	0.7
56	71	1	2	2	1	4	1	1	3	1	0	1	5	1	1	0	1	0	1	0	6.66	4.88	1.19	0.39	98	17.9	0.8
57	45	1	2	0	6	13	1	2	0	0	0	0	5	1	1	1	0	0	0	1	12.6	11.11	1	0.44	131	8.9	2.3
58	91	2	2	0	5	9	0	0	0	0	0	1	4	1	0	1	1	0	1	1	10.46	8.64	1.3	0.69	116	9.3	1.2
59	52	2	1	0	6	15	0	1	0	0	0	0	2	0	0	0	0	0	0	1	10.07	8.53	1.1	0.45	147	5.3	2.3
60	50	2	1	0	6	15	0	0	0	0	0	0	2	0	0	0	0	0	0	1	6.88	5.48	1.1	0.37	112	5.1	0.8
61	46	1	2	0	6	15	1	0	0	0	0	0	5	0	1	1	0	0	0	0	12.87	9.8	2.4	0.56	146	5.3	1.3
62	57	1	1	2	1	3	1	2	0	1	1	1	5	1	1	0	1	0	2	1	20	16.6	2.5	0.9	81	12	1.1
63	74	2	2	0	6	15	0	2	0	0	0	0	2	0	0	0	0	0	0	1	3.87	2.37	1.31	0.16	131	5.6	3.9
64	35	1	1	2	2	4	0	6	0	1	1	1	6	1	1	0	1	0	2	1	23.3	16.81	5.48	0.81	136	9	3.3
65	33	1	2	0	6	15	0	0	0	0	0	0	2	0	0	1	0	0	0	0	6.82	4.2	2.11	0.4	149	4.4	3.1
66	44	1	2	0	6	14	1	3	0	0	0	0	5	0	0	0	1	0	1	1	17.19	5.78	1.13	0.7	150	11.2	2.1
67	61	2	1	0	6	15	0	0	2	0	0	0	3	0	0	0	0	0	1	1	15.33	13.58	1.3	0.44	147	8.5	2
68	85	1	2	0	6	15	0	1	0	0	0	0	2	0	0	0	1	0	0	0	6.69	5.27	0.87	0.46	108	6.9	0.8
69	21	2	2	0	6	15	0	0	0	0	0	0	2	0	0	0	1	0	0	1	9.23	7.97	0.9	0.33	117	5.6	1.2
70	59	1	2	0	6	15	0	0	0	0	0	0	2	0	0	0	0	0	0	1	5.44	3.33	1.28	0.41	93	5.5	1.3
71	79	1	1	2	3	6	0	2	2	1	1	1	6	1	1	0	1	0	2	1	11.27	9.74	1.12	0.37	119	10.4	1.8
72	74	1	2	0	6	15	0	1	4	0	0	0	2	0	0	0	1	0	0	1	10.1	8.41	1.02	0.62	101	8.95	2.1
73	86	2	2	0	6	15	0	1	1	0	0	0	2	0	0	0	0	0	0	1	8.74	7.66	0.7	0.38	138	7.7	3.3
74	63	1	1	0	6	15	0	0	1	0	0	0	1	0	0	0	0	0	0	0	10.25	8.66	1.2	0.42	148	5.9	1.3
75	77	1	3	0	6	15	1	1	0	0	0	0	5	1	1	0	1	0	2	1	6.2	4.6	1.1	0.4	140	8.1	1
76	53	1	2	0	6	13	0	0	0	0	0	0	2	0	0	0	0	0	0	1	24.32	20.89	2.7	0.36	142	6	7.5
77	65	2	2	0	6	15	0	1	2	0	0	0	1	0	0	0	0	0	0	0	11.02	9.85	0.8	0.41	148	17.1	1.5
78	40	1	3	0	6	15	0	0	0	0	0	0	2	0	0	0	1	0	0	0	10.89	9.75	0.9	0.29	136	5.6	3.1
79	86	2	2	0	6	15	0	0	1	0	0	0	2	0	0	0	0	0	0	1	12.2	10.86	0.9	0.46	129	5.2	1.8
80	58	1	1	0	6	15	0	1	0	0	0	0	2	0	0	0	0	0	0	0	5.5	3.2	1.6	0.6	162	4.41	12.1
81	64	2	1	0	6	15	0	1	2	0	0	0	2	0	0	1	0	0	0	1	9.28	4.25	3.34	0.46	136	5.2	8.3
82	86	2	2	0	6	15	0	2	0	0	0	0	2	0	0	0	1	0	0	0	7.1	4.4	2	0.6	88	4.97	1.3
83	55	2	3	0	6	14	0	0	1	0	0	0	3	0	0	1	1	0	1	1	8.95	7.56	1.1	0.29	137	8.3	4.4
84	32	1	2	0	6	15	0	0	0	0	0	0	1	0	0	0	0	0	0	0	7.87	4.49	2.55	0.6	151	4.2	1.9
85	91	2	2	0	6	13	0	3	3	0	1	1	4	1	0	0	1	0	1	1	10.42	8.85	0.96	0.6	135	7.64	2.3
86	75	2	1	0	6	15	0	1	1	0	0	0	2	0	0	0	0	0	0	1	6.6	4.49	1.6	0.4	133	7.5	1.4
87	50	1	2	0	6	15	0	4	0	0	0	0	2	0	0	0	1	0	0	1	8.76	3.76	3.67	0.38	147	10.1	1.3
88	65	1	1	0	6	15	0	3	1	0	0	0	2	0	0	0	0	0	0	1	13.7	11.66	1.4	0.53	160	11.4	5.8
89	56	1	1	0	6	14	0	0	0	0	0	0	2	0	0	0	1	0	0	1	19.14	17.47	0.8	0.9	149	9.6	1.3
90	89	1	2	0	6	15	0	0	2	0	0	0	2	0	0	0	1	0	0	0	6.51	3.92	2.01	0.5	117	5.6	1.2
91	48	1	1	0	6	15	0	2	0	0	0	0	2	0	0	0	0	0	0	1	16.99	15.6	0.57	0.8	138	14.7	3.5
92	95	1	2	0	6	13	0	1	0	0	0	0	2	0	0	0	1	0	0	0	9.3	8.31	0.6	0.47	85	6.1	1.2
93	76	2	2	0	6	15	0	0	2	0	0	0	1	0	0	0	0	0	0	0	8.24	5.34	2.27	0.44	116	6	2.6
94	81	2	2	0	6	15	0	0	4	0	0	0	2	0	0	0	1	0	0	0	3.52	2.87	0.5	0.19	113	4.8	3
95	23	1	3	0	6	15	0	0	0	0	0	0	2	0	0	0	0	0	0	1	5.1	3.42	1.36	0.25	146	4.9	1.1
96	60	2	2	0	6	15	0	2	0	0	0	0	2	0	0	0	1	0	0	0	9.72	7.53	1.7	0.41	134	6	2.1
97	49	1	2	0	6	15	0	0	0	0	0	0	2	0	0	1	0	0	0	0	8.01	5.86	1.9	0.29	147	6	1.8
98	59	1	2	0	6	14	1	3	0	0	0	0	5	0	0	0	1	0	0	1	8.5	6.5	1.3	0.7	119	7.3	1.7
99	25	1	1	2	4	6	0	5	0	1	0	0	2	0	0	0	1	0	0	0	15.66	14.19	0.72	0.72	126	8.3	1.9
100	59	2	2	0	6	13	0	2	0	0	0	0	2	0	0	0	1	0	0	1	5.71	4.3	2.22	0.5	122	5.6	1.1
101	31	1	1	0	6	15	0	0	0	0	0	0	2	0	0	0	0	0	0	1	6.51	4.124	2.31	0.5	118	8	1.3
102	61	1	1	0	6	14	0	0	0	0	0	0	2	0	0	0	1	0	0	0	15.83	14.73	0.6	0.51	159	7.5	1.6
103	67	1	2	0	6	15	0	1	1	0	0	0	2	0	0	0	1	0	0	1	8.45	6.32	1.29	0.59	136	5.8	1.4
104	23	1	1	0	6	15	1	0	0	0	0	0	5	0	0	0	1	0	0	0	22.08	19.72	1.5	0.84	156	8.1	1.3
105	80	1	2	0	6	15	1	0	0	0	0	0	5	0	0	0	1	0	0	0	5.63	3.37	1.7	0.39	134	5	1.9
106	88	2	2	0	6	15	0	1	2	0	0	0	2	0	0	0	1	0	0	0	7.96	5.95	1.56	0.41	125	6.8	3.3
107	60	1	1	0	6	14	0	0	2	0	0	0	2	0	0	0	1	0	0	1	17.68	16.34	0.8	0.58	152	6.3	3.6
108	65	1	2	0	6	15	0	3	2	0	0	0	2	0	0	0	0	0	0	1	7.38	6.12	0.92	0.34	127	10.52	2.8
109	20	2	1	0	6	15	0	1	0	0	0	0	2	0	0	1	1	0	0	0	21.01	18.62	1.1	1.34	108	8.1	2
110	70	1	2	0	6	15	0	0	1	0	0	0	2	0	0	0	1	0	0	1	12.15	10.65	1.2	0.34	136	6.1	1.5
111	46	1	1	0	6	15	0	0	0	0	0	0	2	0	0	0	0	0	0	1	13.13	11.88	0.9	0.38	162	6.1	1.5
112	40	2	1	0	6	15	0	0	0	0	0	0	2	0	0	0	0	0	0	1	11.12	10.1	0.8	0.23	142	5.9	1.9
113	75	2	2	0	6	14	1	2	2	0	0	0	5	1	1	0	1	0	0	0	5.51	3.83	1.28	0.35	110	13.96	3.1
114	90	1	2	0	6	15	0	0	2	0	0	0	2	0	0	0	1	0	0	0	8.43	6.71	1.14	0.54	136	4.7	4.3
115	84	2	2	0	6	15	0	1	2	0	0	0	2	0	0	0	1	0	0	1	5.8	4.7	0.8	0.3	115	6.4	5.7
116	87	2	2	0	6	15	0	0	3	0	0	0	2	0	0	0	1	0	0	1	6.02	4.71	0.8	0.35	110	8.7	4.2
117	74	1	2	0	6	15	0	1	1	0	0	0	2	0	0	0	1	0	0	0	9.4	7.7	1	0.4	127	8	1.4
118	63	2	1	0	6	15	0	1	1	0	0	0	2	0	0	0	0	0	0	1	11.76	10.32	0.9	0.53	140	8.4	2.5
119	85	2	2	0	6	13	0	1	2	0	0	0	2	0	0	0	1	0	0	0	6.27	3.55	2.12	0.46	121	5.08	1.7
120	58	1	2	0	6	15	0	2	0	0	0	0	2	0	0	0	1	0	0	0	6.9	12.93	0.94	0.41	144	12.1	1.4
121	47	1	1	0	6	15	0	0	0	0	0	0	2	0	0	0	0	0	0	1	9.43	8.27	0.8	0.33	152	6	1.5
122	40	1	2	0	6	14	1	2	0	0	0	0	5	1	1	1	1	0	2	1	15.3	14.05	0.5	0.73	140	7.8	2.5
123	82	1	2	0	6	15	0	3	1	0	0	0	2	0	0	0	0	0	0	1	6.78	5.52	0.9	0.37	122	6.2	1.1
124	91	1	1	2	2	5	0	1	4	1	1	1	6	1	1	0	1	0	2	1	7.1	6.1	0.5	0.4	115	10.4	4.7
125	50	2	1	2	2	5	1	3	0	1	0	1	5	1	1	0	1	0	1	1	19.17	14.65	3.81	0.56	106	14.61	1.8
126	71	1	2	0	5	12	1	1	1	0	0	1	5	1	0	0	1	0	0	0	11.73	10.3	0.59	0.73	140	11	1.5
127	71	1	2	0	6	13	0	2	0	0	0	0	2	0	0	1	0	0	0	0	9.42	7.82	0.86	0.57	127	5.6	1.3
128	69	2	2	0	4	11	0	1	0	0	0	1	6	1	1	0	1	0	2	0	5.31	15.7	0.56	0.63	119	6.8	3.9
129	36	1	2	0	6	12	1	0	0	0	0	0	5	0	0	0	1	0	0	1	7.93	6.12	1.4	0.47	160	9.9	2.2
130	81	1	2	0	5	12	1	2	4	0	0	0	5	1	1	0	1	0	1	1	16.1	14.72	0.5	0.87	133	16.7	2.5
131	52	1	2	0	6	10	1	0	2	0	0	0	5	0	0	0	1	0	0	0	13.5	12.71	0.4	0.36	136	8.3	1.2
132	55	1	1	0	5	13	0	3	0	0	0	0	2	0	0	0	1	0	0	1	24.96	22.94	1	0.97	160	5.47	1.4
133	88	1	2	0	6	14	0	1	2	0	0	0	6	1	1	0	1	0	0	0	14.44	11.69	1.57	1.16	114	6.69	2
134	43	1	2	0	6	15	0	0	0	0	0	0	2	0	0	0	1	0	0	1	15.71	14.65	0.6	0.5	163	5.4	3.9
135	83	1	2	0	6	14	0	2	1	0	0	0	2	0	0	0	1	0	0	1	7.33	5.22	1.13	0.72	113	5.31	3.9
136	95	1	2	0	6	15	0	2	3	0	0	0	2	0	0	0	1	0	0	0	7.8	6.4	0.7	0.4	131	8.4	2.6
137	90	1	1	2	2	4	0	1	2	1	1	1	2	0	0	0	0	0	0	1	6.7	5.5	1	0.2	111	16.8	1.7
138	29	2	1	0	5	7	1	0	0	1	0	1	5	1	1	1	0	0	2	1	26	21.45	3.6	0.91	132	10.8	1.2
139	87	2	2	0	6	15	0	0	1	0	0	0	2	0	0	0	0	0	0	1	6.55	4.34	1.6	0.48	113	5.9	2.6
140	79	2	1	0	6	15	0	0	2	0	0	0	2	0	0	0	0	0	0	1	9.55	8.06	1.2	0.33	138	5.7	2.9
141	62	2	2	0	6	15	0	0	1	0	0	0	1	0	0	0	0	0	0	0	6.26	4.22	1.54	0.43	126	4.3	2.2
142	73	1	2	0	6	15	1	3	0	0	0	0	5	0	0	0	1	0	0	1	7.7	5.8	0.9	0.7	133	13.2	5.1
143	54	2	1	0	6	15	0	1	0	0	0	0	2	0	0	1	0	0	0	0	9.97	8.09	1.5	0.4	132	7	3.3
144	57	1	3	0	6	14	0	2	2	0	0	0	3	0	0	0	0	0	1	1	21.42	29.97	0.57	1.34	126	9.7	1.9
145	47	2	2	0	6	15	0	0	0	0	0	0	2	0	0	0	0	0	0	1	13.34	12.67	0.5	0.17	121	5.6	1.5
146	62	1	2	0	6	15	0	0	1	0	0	0	2	0	0	0	1	0	0	1	6.76	5.58	0.8	0.38	146	5.5	2.7
147	32	1	3	0	6	15	0	0	0	0	0	0	2	0	0	0	1	0	0	1	17.27	15.87	0.8	0.6	163	6	2.8
148	54	2	2	0	5	9	0	3	0	0	0	0	2	0	0	0	1	0	0	1	27.89	26.07	0.6	1.26	129	13.7	2.4
149	82	1	2	0	5	10	0	0	2	0	0	0	2	0	0	0	1	0	0	0	11.69	10.71	0.6	0.36	170	8.3	3.3
150	64	1	2	0	6	15	0	0	0	0	0	0	2	0	0	0	0	0	0	1	7.17	5.99	1	0.2	120	6	4.1
151	40	2	1	0	5	10	0	0	0	0	0	0	2	0	0	1	1	0	0	1	18.15	15.17	2.1	0.93	120	7.9	2
152	69	1	2	2	2	4	1	0	3	1	0	1	5	1	1	0	1	0	2	1	25.03	21.73	2.3	1	106	15.5	3.1
153	87	2	2	0	6	15	0	2	1	0	0	0	2	0	0	0	1	0	0	1	3.64	0.23	0.81	0.23	127	5.5	1.4
154	61	2	1	0	6	15	0	0	0	0	0	0	2	0	0	1	1	0	0	0	17	15.2	1.3	0.54	127	6.1	1.1
155	55	1	1	0	6	14	1	0	0	0	0	0	5	0	0	1	0	0	1	0	15.37	13.93	0.8	0.6	141	6.3	1.2
156	92	1	2	0	6	15	0	1	2	0	0	0	2	0	0	0	1	0	0	0	7.7	5.9	1.08	0.54	132	6.6	1.4
157	47	1	1	0	6	14	1	0	0	0	0	0	5	0	0	1	0	0	0	0	22.04	19.43	1.1	1.5	148	10.5	1.2
158	60	1	2	0	6	15	0	2	1	0	0	0	2	0	0	1	0	0	0	0	11.08	10.01	0.59	0.48	123	5.98	1.7
159	28	1	2	0	6	15	0	0	0	0	0	0	2	0	0	0	1	0	0	1	11.01	9.41	1.1	0.57	147	5.6	0.7
160	61	1	1	0	6	15	0	0	2	0	0	0	1	0	0	0	0	0	0	0	8.04	6.61	1.1	0.3	137	15.8	1.6
161	69	2	2	0	6	15	0	0	2	0	0	0	2	0	0	0	0	0	0	1	9.36	6.73	2.2	0.35	137	12.1	2.8
162	74	1	1	2	2	5	0	5	0	1	1	1	6	1	1	1	1	0	2	1	13.6	10.1	3	0.4	137	9	1.2
163	66	1	2	0	6	15	0	2	0	0	0	0	2	0	0	0	1	0	0	1	5.66	3.89	1.24	0.3	95	3.61	1.9
164	32	1	1	0	6	14	0	0	0	0	0	0	2	0	0	1	0	0	0	0	12.7	10.87	1.4	0.41	147	5.5	1.7
165	86	1	1	0	6	15	0	0	1	0	0	0	2	0	0	0	1	0	0	1	13.45	12.11	0.9	0.42	143	5.2	2.8
166	45	1	2	0	6	15	1	1	0	0	0	0	5	0	0	0	0	0	0	0	7	5.2	1.1	0.7	143	6.24	1.8
167	89	2	2	0	6	15	0	0	2	0	0	0	2	0	0	0	1	0	0	0	10.09	8.76	0.9	0.43	134	5.1	1.5
168	81	2	2	0	6	15	0	0	0	0	0	0	2	0	0	0	0	0	0	1	8.13	6.24	1.1	0.3	117	4.9	1.4
169	71	1	2	1	5	7	1	0	1	0	1	1	5	0	0	1	1	0	1	1	6.9	4.3	2	0.4	128	9.2	1.9
170	41	1	1	0	6	15	0	0	0	0	0	0	2	0	0	0	0	0	0	1	3.52	2.87	0.5	0.53	136	8.7	1.2
171	45	2	1	0	6	12	1	0	3	0	0	1	5	1	0	1	1	0	1	1	12.93	11.36	1.4	0.69	87	6.2	1
172	59	1	2	0	6	15	0	2	0	0	0	0	2	0	0	0	1	0	0	0	9.14	5.83	2.43	0.58	146	4.11	1.1
173	64	1	1	0	6	12	0	0	3	0	0	0	2	0	0	0	1	0	0	1	11.13	10.19	0.6	0.33	149	10.7	1
174	40	1	1	0	4	6	0	1	0	0	0	1	2	0	0	0	1	0	0	1	31.68	28.48	1.7	1.46	158	11.3	1.1
175	51	1	1	0	6	14	0	0	0	0	0	0	2	0	0	1	1	0	0	0	8.22	6.84	0.3	0.3	128	12.1	1
176	34	2	1	0	6	15	1	1	0	0	0	0	5	0	0	0	0	0	0	0	9.6	6.8	1.9	0.8	130	4.68	1.2
177	75	1	1	0	6	15	0	1	1	0	0	0	2	0	0	0	0	0	0	1	7.32	4.87	1.84	0.45	89	7.59	1.2
178	67	2	3	0	3	8	1	3	0	0	0	0	5	0	0	1	0	0	0	1	15.6	14	1	0.7	132	7.9	1
179	52	2	1	0	3	6	0	3	0	1	0	1	2	0	0	0	1	0	0	1	16.7	15.5	0.5	0.8	123	7.83	1.3
180	58	2	1	0	6	15	0	1	3	0	0	0	2	0	0	0	1	0	0	0	9.55	8.69	0.7	0.17	100	12.4	1
181	60	2	2	0	6	15	0	0	0	0	0	0	2	0	0	0	0	0	0	1	10.58	8.22	1.79	0.54	117	4.5	1.6
182	56	1	1	0	6	15	0	0	0	0	0	0	2	0	0	0	1	0	0	0	3.2	2.47	0.5	0.19	123	4.8	1.3
183	74	1	1	0	6	15	0	2	0	0	0	0	2	0	0	0	0	0	0	1	6.04	4.27	1.35	0.37	132	4.96	1.7
184	38	1	2	0	4	12	1	2	0	0	0	0	5	1	0	0	1	0	2	1	15.7	13.6	0.9	1.2	120	7.8	1.5
185	55	1	2	0	6	15	0	0	0	0	0	0	2	0	0	0	1	0	0	0	8.72	7.53	1	0.24	136	5.3	1.8
186	73	2	2	0	6	15	1	1	2	0	0	0	5	0	0	0	1	0	0	0	14.34	6.23	3.09	0.91	107	7.11	1.3
187	23	1	1	0	6	15	0	0	0	0	0	0	2	0	0	0	0	0	0	1	24.32	20.89	2.7	0.71	121	10.2	1.2
188	79	1	1	0	6	15	1	3	3	0	0	0	5	0	0	0	1	0	0	0	13	11.6	0.4	1	116	8.4	1.7
189	46	2	1	0	5	7	1	2	0	0	0	1	5	1	0	1	0	0	2	1	11.56	10.24	0.5	0.86	62	8.2	1.5
190	83	1	1	1	2	6	0	3	4	1	1	1	6	1	1	0	1	0	2	0	5.06	3.64	0.97	0.37	123	12	1.5
191	50	1	1	2	2	6	0	4	0	0	1	1	3	0	0	0	1	0	1	1	14.02	8.82	4.23	0.87	144	9.9	3.3
192	77	1	2	0	6	15	0	0	2	0	0	0	1	0	0	0	0	0	0	0	3.33	1.91	1.18	0.16	129	3.5	2
193	53	1	2	0	6	15	0	0	1	0	0	0	1	0	0	0	0	0	0	0	8.56	7.34	0.7	0.46	128	5.7	1.2
194	86	2	3	0	6	15	1	1	0	0	0	0	5	0	0	0	0	0	0	1	5.7	3.4	1.8	0.5	123	7.06	3.1
195	76	1	2	0	6	15	0	0	2	0	0	0	2	0	0	1	1	0	0	1	10.02	8.95	0.7	0.38	147	5.7	1.7
196	47	1	2	0	6	14	0	0	0	0	0	0	2	0	0	1	0	0	0	0	15.61	14.07	1.1	0.48	150	5.9	1.2
197	42	1	1	0	5	9	1	0	0	0	0	0	5	0	0	0	1	0	0	1	17.6	13.58	3.3	0.56	165	9.8	1.6
198	92	1	2	0	6	15	0	0	1	0	0	0	1	0	0	0	0	0	0	0	5.44	3.33	1.48	0.51	123	5.7	1.7
199	63	1	2	0	6	15	1	0	0	1	0	1	5	1	1	0	1	0	2	1	7.79	6.31	1.1	0.54	137	5.7	1.4
200	27	2	1	0	6	15	0	0	0	0	0	0	2	0	0	0	0	0	0	1	12.09	10.25	1.4	0.37	125	5.8	1.9
201	42	1	1	0	6	14	0	1	2	0	0	0	2	0	0	0	1	0	0	0	17.44	15.71	0.8	0.84	149	6.4	1.2
202	61	1	2	0	6	15	0	0	0	0	0	0	1	0	0	0	0	0	0	0	12.3	11.11	0.7	0.48	143	6.2	1.4
203	80	1	2	0	6	15	0	0	2	0	0	0	2	0	0	0	0	0	0	1	7.82	6.85	0.7	0.33	133	5.9	1.4
204	85	2	2	0	6	15	0	2	1	0	0	0	2	0	0	1	1	0	0	1	7.17	6.22	0.7	0.24	132	11.8	1.3
205	66	2	1	0	6	15	0	0	0	0	0	0	2	0	0	0	0	0	0	1	9.49	8.31	0.8	0.4	153	6	2
206	93	2	2	0	6	15	0	0	3	0	0	0	2	0	0	1	1	0	0	0	9.17	6.74	1.5	0.87	93	5.8	1.1
207	86	1	2	0	6	14	0	4	2	0	0	0	2	0	0	0	0	0	0	1	11.95	11.25	0.4	0.38	116	5.7	1.7
208	68	1	2	0	3	9	1	1	0	0	0	0	5	0	1	0	1	0	1	0	7.4	5.5	1.4	0.5	101	7.3	2.3
209	62	1	2	0	6	15	0	0	3	0	0	0	2	0	0	1	0	0	0	0	7.14	3.54	1.9	0.59	160	7.8	1.7
210	57	1	1	0	6	15	0	0	1	0	0	0	2	0	0	0	1	0	0	0	13.28	11.66	1.3	0.36	181	13.5	1.5
211	78	1	2	0	6	15	1	1	2	0	0	0	5	0	0	0	0	0	0	1	10.4	9.2	0.7	0.5	139	6.7	1.9
212	39	1	2	0	6	14	0	2	0	0	0	0	2	0	0	1	1	0	0	0	18.72	15.8	1.7	1.27	156	6.9	1.1
213	52	1	2	0	6	15	0	2	0	0	0	0	2	0	0	1	0	0	0	0	9.25	7.49	1.21	0.49	145	6.8	1.7
214	56	1	2	0	6	15	0	0	0	0	0	0	2	0	0	0	1	0	0	1	10.31	8.95	1.1	0.25	163	5.7	1.7
215	49	1	2	0	6	14	1	5	0	0	0	0	5	0	0	1	0	0	0	1	22.86	19.02	2.76	0.94	160	6.2	1.8
216	65	1	1	0	6	15	0	0	0	0	0	0	2	0	0	0	1	0	0	1	12.46	10.49	1.5	0.46	147	6	1.1
217	82	2	2	0	6	15	0	0	2	0	0	0	2	0	0	0	1	0	0	0	15.83	14.42	0.8	0.55	138	8.3	2.2
218	64	1	2	0	6	15	1	1	3	0	0	0	5	0	0	0	0	0	0	0	12.3	3.3	1.3	0.3	99	3.72	1.4
219	50	2	1	0	6	15	0	1	0	0	0	0	2	0	0	0	1	0	0	0	7.06	6.42	0.5	0.18	93	6.1	2.2
220	82	2	2	0	6	15	0	0	3	0	0	0	2	0	0	0	0	0	0	1	7.63	6.44	0.8	0.33	122	10.8	1.4
221	56	1	1	0	6	15	0	2	0	0	0	0	2	0	0	0	1	0	0	0	8.64	6.02	1.91	0.67	140	9.54	2.6
222	68	2	2	0	6	15	0	0	2	0	0	0	1	0	0	0	0	0	0	0	5.54	3.56	1.14	0.46	130	4.3	1.3
223	33	2	1	0	3	5	1	1	0	0	0	0	5	0	0	1	1	0	1	1	32.45	29.18	1.1	2.14	134	11.8	1.4
224	69	1	2	0	6	15	0	2	0	0	0	0	2	0	0	0	0	0	0	1	17.4	15	1.1	1.3	131	6.3	0.9
225	54	1	3	0	6	15	0	3	1	0	0	0	2	0	0	0	1	0	0	1	12.7	11.1	0.8	0.8	142	5.77	2
226	61	1	1	2	1	3	1	4	0	1	1	1	5	1	1	0	1	0	1	1	7.42	12.4	2.3	0.61	76	8.8	1.3
227	61	1	1	2	1	3	1	3	1	0	1	1	5	1	1	0	1	0	2	1	12.9	9.1	3.1	0.6	155	9.1	1.7
228	47	2	1	0	6	15	0	0	0	0	0	0	2	0	0	0	1	0	0	1	12.08	11.25	0.6	0.25	90	5.3	1.3
229	46	1	2	0	6	15	0	2	0	0	0	0	2	0	0	1	0	0	0	0	4.13	2.54	1.22	0.31	160	6.7	1.4
230	91	1	2	0	6	15	0	0	2	0	0	0	2	0	0	0	1	0	0	0	7.14	6.27	0.5	0.35	139	13.4	1.2
231	50	1	2	0	6	13	0	0	1	0	0	0	2	0	0	0	0	0	0	1	9.89	6.99	2.1	0.87	155	21.2	1.7
232	51	2	2	0	6	15	0	0	2	0	0	0	2	0	0	0	0	0	0	1	9.72	8.4	0.9	0.35	128	5.7	1.2
233	18	1	1	0	6	13	1	0	0	0	0	0	5	1	0	1	1	0	1	0	14.76	12.7	1.4	0.59	157	5.3	1.1
234	68	1	1	0	6	12	1	4	0	0	0	1	5	0	0	0	1	0	1	1	17.6	16.1	0.6	0.9	100	12.97	1.8
235	31	2	2	0	6	15	0	0	0	0	0	0	2	0	0	0	0	0	0	1	19.07	16.7	1.6	0.82	123	5.2	1.4
236	32	2	1	0	5	11	0	0	0	0	0	0	2	0	0	0	1	0	0	1	4.76	2.82	1.5	0.5	134	5.5	1.8
237	39	2	3	0	6	15	0	0	0	0	0	0	2	0	0	0	0	0	0	1	11.9	10.64	1.5	0.48	150	4.7	1.9
238	85	2	1	1	2	4	0	1	3	1	1	1	6	1	1	0	1	0	2	1	17.06	9.44	6.62	0.63	126	16.5	1.4
239	58	2	2	0	6	15	1	0	0	0	0	0	5	0	0	0	1	0	0	0	4.95	3.09	1.35	0.34	92	5.7	2
240	37	1	3	0	4	11	1	1	1	0	0	0	5	0	0	0	0	0	0	1	8.7	5.8	2	0.7	144	6.7	2.1
241	52	1	1	0	6	15	0	1	1	0	0	0	2	0	0	0	0	0	0	1	7.6	4.7	2.1	0.6	158	5.28	0.9
242	61	1	1	0	6	15	1	2	2	0	0	0	5	0	0	0	0	0	1	1	20.53	17.39	1.7	1.48	170	15	1.4
243	38	1	3	0	6	14	0	0	0	0	0	0	2	0	0	0	0	0	0	1	15.91	13.45	1.8	0.58	149	5.4	1
244	67	2	2	0	6	15	0	1	0	0	0	0	2	0	0	0	0	0	0	1	7.69	5.89	1.32	0.41	125	7	1.4
245	50	2	1	0	6	15	0	1	0	0	0	0	2	0	0	0	0	0	0	1	18.13	16.11	1.3	0.59	132	6.1	1.5
246	26	1	3	0	6	15	0	0	0	0	0	0	1	0	0	0	0	0	0	0	6.71	4.14	2.07	0.41	160	4.7	1.3
247	51	2	1	0	4	11	0	0	0	0	0	0	2	0	0	0	0	0	0	1	10.15	8.26	1.2	0.5	109	5.97	0.9
248	26	1	2	0	6	15	0	0	0	0	0	0	2	0	0	0	0	0	0	1	13.31	11.79	1.1	0.39	169	5.2	1.3
249	50	1	2	0	6	15	1	0	1	0	0	0	5	0	0	0	0	0	0	1	10.43	9.11	1.1	0.29	126	8.5	1.3
250	26	2	2	0	6	15	0	2	0	0	0	0	2	0	0	1	0	0	0	0	6.47	4.01	2.14	0.29	120	4.9	1.2
251	76	1	2	0	6	15	1	0	3	0	0	0	5	0	0	0	1	0	0	0	10.72	8.62	1.4	0.51	159	7	1.4
252	76	1	2	0	6	15	0	0	2	0	0	0	2	0	0	0	1	0	0	0	10.72	8.62	1.4	0.51	159	7	2.1
253	37	1	2	0	6	15	0	0	0	0	0	0	3	0	0	1	0	0	1	0	7.11	4.36	2.3	0.39	154	4.7	1.2
254	28	1	1	0	6	15	0	2	0	0	0	0	2	0	0	0	0	0	0	0	30.82	27.71	1.23	1.85	136	5.3	2.2
255	49	2	2	0	6	15	0	1	1	0	0	0	2	0	0	0	0	0	0	1	9.49	8.22	1	0.24	113	6.4	3.7
256	45	2	1	0	6	15	0	0	0	0	0	0	2	0	0	0	1	0	0	0	12.35	10.83	1.1	0.38	84	5.7	1.9
257	43	1	2	0	6	15	0	2	0	0	0	0	2	0	0	0	1	0	0	0	13.36	12.47	0.5	0.4	149	5.4	2.1
258	89	1	1	1	2	6	0	0	3	1	1	1	6	1	1	0	1	0	2	1	4.81	3.69	0.83	0.31	118	5.5	3
259	73	1	1	0	6	14	0	1	3	0	0	0	2	0	0	0	1	0	0	0	10.69	9.06	1	0.48	125	9	2.9
260	22	2	2	0	6	15	0	0	0	0	0	0	2	0	0	0	1	0	0	0	20.99	19.04	1.1	0.84	146	5.9	1
261	31	1	2	0	6	15	0	0	0	0	0	0	2	0	0	0	0	0	0	1	9.89	7.81	1.6	0.39	159	5.1	2
262	86	1	1	1	1	5	0	0	3	1	1	1	6	1	1	0	1	0	2	1	16	13.6	1	1.3	127	8.4	2.3
263	62	1	1	1	1	3	1	2	1	1	1	1	5	1	0	0	1	0	2	1	6.67	4.36	1.83	0.38	146	10.1	1
264	74	1	2	0	2	4	1	4	2	1	1	1	5	0	0	0	1	0	1	1	6.9	4.8	1.5	0.5	149	7.3	1.8
265	68	2	2	0	6	14	0	2	2	0	0	0	2	0	0	0	1	0	0	0	13.92	11.02	2.26	0.61	135	6.09	2.7
266	65	2	2	0	6	13	0	2	1	0	0	0	2	0	0	0	1	0	0	0	6.72	3.66	2.23	0.62	115	14.34	1.9
267	71	2	3	0	6	13	0	1	1	0	0	0	3	0	0	0	0	0	1	0	4.2	2.73	1.08	0.29	114	8.7	1.5
268	78	1	3	1	2	6	0	2	0	1	1	1	6	1	1	0	1	0	2	0	7.2	6.2	0.5	0.6	113	5.3	1.7
269	69	2	2	0	6	15	0	0	0	0	0	0	2	0	0	0	0	0	0	1	7.04	4.54	1.9	0.57	147	8.5	2.2
270	45	1	1	0	6	13	0	1	0	0	0	0	2	0	0	0	1	0	0	0	18.03	15.72	1.3	0.96	157	9.5	0.9
271	22	1	2	0	6	15	1	4	0	0	0	0	5	0	0	0	0	0	0	1	37.57	31.86	2.99	2.59	158	7.3	2.5
272	60	2	1	0	6	15	0	0	1	0	0	0	4	1	0	1	0	0	1	0	9	8.02	0.7	0.27	118	5.4	1.9
273	75	1	2	1	3	5	1	2	3	1	1	1	5	1	1	0	1	0	2	1	10.8	5.8	4	0.7	108	10.9	1.6
274	91	2	1	1	1	5	0	0	3	1	1	1	6	1	1	0	1	0	2	1	9	7.1	1.4	0.4	131	10.3	1.3
275	38	1	1	0	6	13	1	1	0	0	0	0	5	0	0	1	0	0	0	1	16.94	14.23	1.7	0.9	154	6.3	1.3
276	85	1	2	0	6	15	0	0	0	0	0	0	2	0	0	0	0	0	0	1	7.56	15.2	1.3	0.1	125	9.7	1.8
277	71	2	1	0	6	14	0	1	1	0	0	0	2	0	0	0	0	0	0	0	9.17	7.39	1.19	0.57	128	5.66	1.3
278	89	1	2	0	6	15	0	0	1	0	0	0	2	0	0	0	1	0	0	1	8.57	6.31	1.62	0.44	137	5.3	1.9
279	86	2	1	0	6	14	0	0	0	0	0	0	2	0	0	0	0	0	0	1	8.58	7.51	0.7	0.26	142	4.9	1.9
280	50	2	1	0	6	15	0	0	0	0	0	0	2	0	0	0	0	0	0	1	13.82	12.81	0.6	0.39	110	4.8	1.7
281	61	1	2	0	6	15	0	1	0	0	0	0	2	0	0	1	0	0	0	0	11.61	10.36	0.74	0.46	139	4.63	1.7
282	73	1	3	1	3	5	0	2	3	0	1	1	6	1	1	0	1	0	2	1	12.51	10.8	1.02	0.67	186	10.1	2.3
283	28	2	1	0	6	15	0	1	0	0	0	0	2	0	0	0	0	0	0	0	6.3	4.2	1.6	0.4	147	4.8	1
284	43	2	1	0	6	15	0	0	0	0	0	0	2	0	0	0	1	0	0	0	9.8	8.32	1.1	0.44	144	5.2	2.3
285	64	1	1	0	6	13	0	0	3	0	0	0	2	0	0	0	1	0	0	0	14.22	12.55	1	0.57	147	17.5	1.9
286	28	1	1	0	6	15	0	2	0	0	0	0	2	0	0	0	0	0	0	1	16.06	14.15	1.2	0.59	158	5.8	0.8
287	62	1	1	0	6	15	0	0	0	0	0	0	1	0	0	0	0	0	0	0	14.43	12.75	1	0.55	154	5.5	3.1
288	56	2	2	0	6	15	0	1	0	0	0	0	2	0	0	0	1	0	0	1	6.22	4.5	1.37	0.3	132	5.33	1.5
289	68	1	1	2	3	5	1	5	0	1	1	1	5	0	0	0	1	0	1	1	10.5	7.4	2.3	0.6	133	7.3	1.6
290	31	1	2	0	6	15	1	3	0	0	0	0	5	0	0	0	0	0	0	0	11.5	9.8	1	0.7	147	5.61	2.1
291	95	2	2	0	6	14	0	0	2	0	0	1	4	1	0	0	1	0	1	0	11.28	8.55	2	0.74	70	8.6	2.4
292	34	1	1	0	6	15	0	1	0	0	0	0	1	0	0	0	0	0	0	0	17.29	15.57	0.9	0.85	154	6.4	1.5
293	90	1	3	0	6	15	0	1	2	0	0	0	2	0	0	0	1	0	0	0	10.79	9.94	0.4	0.47	120	6.8	1.9
294	43	1	2	0	6	14	1	2	0	0	0	0	5	0	0	1	0	0	0	0	11.85	10.44	0.8	0.59	122	6.5	1.4
295	70	2	2	0	6	15	0	3	1	0	0	0	2	0	0	0	1	0	0	1	10.18	8.08	1.81	0.21	125	9.7	2.4
296	49	1	1	0	6	15	0	0	0	0	0	0	2	0	0	1	0	0	0	0	7.56	15.2	0.8	0.3	125	5.3	1.2
297	62	2	2	0	6	15	0	0	0	0	0	0	2	0	0	0	1	0	0	0	8.59	7.68	0.6	0.24	125	9.6	1.8
298	87	2	2	0	4	11	1	1	1	0	0	0	5	0	0	0	1	0	0	0	5.97	3.42	1.72	0.55	128	5.8	1.2
299	66	1	2	0	6	15	1	1	4	0	0	0	5	0	0	0	1	0	0	0	6.3	3.9	1.9	0.4	119	4.3	1.3
300	80	1	2	0	6	15	0	0	1	0	0	0	2	0	0	0	1	0	0	1	8.15	7.36	0.5	0.3	163	6.5	1.5
301	31	1	1	0	6	14	0	0	0	0	0	0	2	0	0	1	1	0	0	0	17.61	14.85	1.9	0.76	139	5.8	1.3
302	46	1	2	0	6	15	0	1	0	0	0	0	2	0	0	0	1	1	0	0	15.25	14	0.8	0.47	152	6.4	1.4
303	55	1	1	0	5	10	0	3	0	0	0	0	2	0	0	0	1	1	0	0	24.42	21.12	2.4	0.81	148	11.2	2.2
304	63	1	2	0	4	13	1	3	0	0	0	0	5	0	0	0	1	1	0	1	13.4	11.9	0.9	0.6	105	6.7	3
305	80	2	3	2	2	4	1	3	2	1	1	1	5	1	1	0	1	1	1	1	11.2	4.3	0.2	0.3	78	4.2	4.5
306	67	2	1	0	6	15	0	0	0	0	0	0	2	0	0	1	1	1	0	0	6.08	4.86	0.8	0.44	107	6.1	2.5
307	30	1	2	0	6	15	0	0	0	0	0	0	2	0	0	0	0	1	0	0	11.71	10.73	1.5	0.3	117	8.45	5.2
308	63	1	2	0	6	10	1	0	3	0	0	0	5	0	0	0	1	1	0	0	19.43	17.8	0.8	0.82	148	9.6	4.9
309	41	1	2	0	6	15	0	0	0	0	0	0	2	0	0	0	1	1	0	0	12.42	10.46	1.4	0.51	152	5.6	2.3
310	73	2	2	0	6	15	0	0	4	0	0	0	2	0	0	0	0	1	0	0	9.25	8.45	0.7	0.1	146	13.6	2.3
311	54	2	2	0	6	15	0	1	1	0	0	0	2	0	0	0	0	1	0	1	10.39	8.69	1.1	0.53	134	5	8.8
312	56	1	2	0	6	14	0	0	2	0	0	0	2	0	0	0	0	1	0	0	10.44	8.68	1.3	0.4	149	5.8	4.7
313	71	2	3	0	3	8	1	3	0	0	0	0	5	0	0	0	0	1	0	1	10.72	6.25	3.62	0.58	132	10.7	1.8
314	46	1	1	0	5	12	1	2	0	0	0	0	5	0	0	0	1	1	0	0	5.94	6.7	1.91	0.45	138	9.1	3.2
315	41	1	2	0	6	15	0	0	1	0	0	0	2	0	0	0	0	1	0	0	9.33	5.27	3.1	0.58	154	5	12
316	57	1	2	0	3	10	1	6	2	1	1	1	5	0	0	1	0	1	1	1	12.54	7.62	3.85	0.81	152	8.4	4
317	57	1	2	0	3	10	1	1	2	0	0	0	5	0	0	0	1	1	0	1	9.3	14.7	1.1	0.8	152	6.16	1
318	58	1	2	0	6	14	0	0	1	0	0	0	2	0	0	1	0	1	0	0	13.24	11.1	1.6	0.57	147	8.5	2
319	40	1	2	0	6	15	0	0	2	0	0	0	2	0	0	0	0	1	0	0	11.01	6.37	3.65	0.46	130	5.28	1.8
320	66	1	2	0	6	14	0	4	1	0	0	0	2	0	0	0	0	1	0	1	12.8	10.9	1.1	0.8	159	6.8	1.7
321	83	2	2	0	6	15	0	0	4	0	0	1	3	0	0	0	1	1	1	1	13.11	10.58	2	0.57	92	6.9	4
322	45	2	2	0	6	15	0	0	0	0	0	0	2	0	0	0	0	1	0	1	11.71	10.73	0.7	0.22	118	6.3	1.3
323	55	1	2	0	6	14	1	0	1	0	0	1	5	1	0	1	1	1	1	1	6.68	5.48	1.1	0.63	80	6.9	2.5
324	66	2	3	0	6	15	0	3	0	0	0	0	2	0	0	0	0	1	0	1	16.3	4.6	1.1	0.3	116	7.7	2.3
325	59	1	2	0	6	15	0	0	0	0	0	0	2	0	0	0	0	1	0	0	12.88	11.67	0.8	0.4	153	9.5	3.9
326	70	1	1	0	6	15	1	3	0	1	0	1	5	1	1	0	1	1	1	1	11.21	10.22	0.7	0.35	159	7.6	2.8
327	65	2	1	0	6	15	0	3	3	0	0	0	3	0	0	0	0	1	1	1	9.37	8.69	0.35	0.33	140	5.06	10.1
328	80	1	2	0	6	15	0	0	1	0	0	0	2	0	0	0	1	1	0	1	10.93	10.14	0.4	0.4	119	7.4	1.4
329	33	1	1	0	6	15	1	0	0	0	0	1	5	1	1	1	1	1	1	1	24.63	20.7	2.8	1.08	165	8.6	2.1
330	55	2	2	0	6	14	0	0	1	0	0	0	2	0	0	0	0	1	0	0	13.35	12	0.7	0.59	98	16	5.3
331	75	1	3	2	1	3	0	4	2	1	1	1	6	0	1	1	1	1	2	1	12	9.3	1.9	0.4	128	6.3	7.2
332	54	1	1	0	6	15	0	0	0	0	0	0	2	0	0	0	1	1	0	0	11.11	6.67	3.6	0.79	128	4.6	2.7
333	58	1	2	0	6	15	0	0	1	0	0	0	2	0	0	0	0	1	0	0	9.42	7.08	1.5	0.82	148	8.5	2.3
334	66	2	1	0	6	15	0	0	0	0	0	0	2	0	0	0	1	1	0	0	15.45	14.19	0.7	0.59	137	8.4	3.6
335	78	2	2	0	6	15	0	1	1	0	0	0	2	0	0	0	0	1	0	0	4.72	2.55	1.76	0.25	119	10.85	1.7
336	82	1	2	1	1	3	0	0	4	0	1	1	3	0	0	0	1	1	2	1	19.68	14.11	4.7	0.63	94	10.5	1.2
337	87	2	2	0	2	6	0	4	3	0	0	0	2	0	0	0	1	1	0	1	12.5	10.4	1.6	0.4	130	10.3	4.3
338	51	1	2	0	5	12	0	3	0	0	0	0	2	0	0	0	1	1	0	1	6.02	4.83	0.88	0.25	136	6.09	1.2
339	82	1	2	0	6	15	0	3	1	0	0	0	2	0	0	0	1	1	0	1	10.63	7.95	1.41	0.77	106	6.1	3.3
340	49	1	2	1	4	6	1	3	0	0	0	1	5	0	1	0	1	1	1	1	17.2	15.41	0.92	0.87	149	7.45	1.9
341	51	2	1	0	6	15	0	0	0	0	0	0	2	0	0	0	1	1	0	0	6.22	6.84	1	0.3	132	4.6	1.8
342	51	2	1	0	6	14	0	0	0	0	0	0	2	0	0	0	1	1	0	0	10.06	9.16	0.6	0.31	123	6.9	2.2
343	63	1	3	0	4	10	1	4	2	0	0	0	5	1	1	0	1	1	1	1	12.8	11.3	0.7	0.8	105	10.1	3.6
344	70	1	2	0	6	15	0	0	1	0	0	0	2	0	0	0	1	1	0	1	5.4	3.94	0.69	0.55	148	4.2	1.4
345	84	1	1	2	2	4	1	0	2	1	1	1	5	1	1	0	1	1	2	1	15.75	11.93	3	0.74	131	22.1	2.2
346	57	1	2	0	6	13	1	2	0	0	0	0	5	0	0	0	1	1	0	1	8.44	6.97	0.84	0.6	118	6.1	5.8
347	62	1	1	0	6	15	0	0	0	0	0	0	2	0	0	0	0	1	0	0	5.44	3.33	1.28	0.44	131	6.1	4.8
348	69	1	2	2	2	5	0	4	2	1	1	1	6	1	1	0	1	1	2	1	14.5	7.4	5.8	0.7	151	14	1
349	37	2	2	0	6	15	0	0	0	0	0	0	2	0	0	0	0	1	0	0	4.4	2.5	1.61	0.23	119	4.1	1.4
350	61	2	2	0	6	15	0	1	0	0	0	0	2	0	0	0	0	1	0	0	17.21	15.7	0.9	0.52	135	8.5	6.5
351	52	1	2	0	4	12	1	2	0	0	0	1	5	0	0	0	0	1	0	1	8.7	6.3	1.2	1.1	141	6.32	3.2
352	49	2	1	0	6	15	0	3	0	0	0	0	2	0	0	1	0	1	0	1	18.39	17.01	0.7	0.66	132	6.3	2.5
353	61	2	1	0	5	10	1	0	0	0	0	0	5	0	0	0	0	1	0	1	3.2	2.47	0.5	0.44	136	5.3	1.9
354	82	1	1	0	6	14	0	0	1	1	1	1	6	1	1	0	1	1	1	1	9.01	8.1	0.5	0.66	131	10.7	2.3
355	52	2	1	0	5	11	0	2	0	0	0	0	2	0	0	0	1	1	0	1	29.67	27.3	0.68	1.6	170	18.52	1.3
356	62	1	1	0	6	15	0	0	2	0	0	0	2	0	0	0	0	1	0	0	6.33	4.7	1.4	0.29	143	5.4	3.1
357	85	1	3	0	4	11	0	4	2	0	0	0	6	0	1	0	0	1	1	1	17.6	16.5	0.5	0.5	128	20.9	1.7
358	74	2	3	0	6	15	0	3	0	0	0	0	2	0	0	0	1	1	0	1	6.3	4.6	1.2	0.5	110	5.47	1.1
359	60	2	2	0	6	13	0	2	1	0	0	0	2	0	0	0	0	1	0	0	7.45	6.33	0.66	0.43	117	4	6
360	67	1	2	2	2	4	0	0	0	1	1	1	2	0	0	1	0	1	0	1	12.58	11.16	0.89	0.49	147	9.3	1.9
361	27	1	2	2	2	8	0	3	0	0	1	1	6	1	1	0	1	1	2	1	21.65	19.91	0.87	0.81	126	14.4	3.9
362	67	1	1	0	6	15	0	7	2	0	0	0	2	0	0	0	0	1	0	1	12.17	10.72	0.7	0.83	117	9.1	2
363	59	1	2	0	6	13	0	3	1	0	0	0	2	0	0	0	1	1	0	1	13.08	10.65	1.39	1.03	90	6	2.2
364	42	1	2	0	6	15	0	0	0	0	0	0	2	0	0	0	0	1	0	1	11.24	7.4	3.3	0.54	161	7.8	1.5
365	55	1	2	0	6	15	0	0	0	0	0	0	2	0	0	0	0	1	0	0	12.94	10.2	1.37	1.34	136	4.1	2
366	62	1	2	1	3	5	1	3	1	1	1	1	5	1	1	0	1	1	2	1	12.93	11.36	1.4	0.41	93	9.6	1
367	69	1	2	0	6	14	1	3	2	0	1	1	5	1	1	0	1	1	1	1	7.56	5.3	1.72	0.8	127	10.1	1.9
368	68	1	1	0	6	15	0	2	1	0	0	0	2	0	0	0	1	1	0	1	3.88	2.55	1.08	0.22	159	5.21	1.2
369	53	1	2	0	6	15	0	3	0	0	0	0	2	0	0	0	0	1	0	1	8.21	5.57	2.05	0.51	135	5.7	1.9
370	64	1	2	0	6	15	1	0	2	0	0	0	5	1	1	1	0	1	0	0	13.8	12.93	0.4	0.47	147	8.1	0.9
371	44	1	1	0	6	15	0	0	0	0	0	0	2	0	0	0	1	1	0	0	12.52	11.05	0.8	0.58	148	6.1	1.1
372	37	1	1	0	6	15	0	2	0	0	0	0	2	0	0	0	0	1	0	1	10.55	8.22	1.54	0.73	162	4.56	1.2
373	90	1	1	2	4	9	0	2	3	0	1	1	2	0	0	0	1	1	0	1	16.09	14.64	0.4	1.03	103	10.9	6.3
374	30	1	2	0	6	14	0	0	0	0	0	0	2	0	0	0	1	1	0	0	15.98	12.39	2.5	1.1	166	13.4	0.9
375	64	1	1	0	6	15	0	2	0	0	0	0	2	0	0	0	0	1	0	1	8.38	6.76	1.14	0.4	115	5.9	2.6
376	87	1	2	0	5	10	0	0	3	0	1	1	6	0	1	0	0	1	1	1	9.1	8.3	0.5	0.52	154	11	1.3
377	78	1	1	0	6	15	0	2	1	0	0	0	2	0	0	0	1	1	0	0	9.26	6.46	1.92	0.84	141	7.91	2.4
378	72	1	2	0	5	13	0	4	1	0	0	0	2	0	0	0	1	1	0	0	10.15	7.18	2.22	0.55	78	7.51	1.2
379	27	1	1	0	6	15	0	0	0	0	0	0	2	0	0	0	0	1	0	0	6.5	3.79	2.1	0.44	167	5.2	3.9
380	52	1	1	0	6	15	0	0	1	0	0	0	2	0	0	0	0	1	0	0	8.95	8.1	0.6	0.24	143	5.4	3
381	63	2	1	0	6	15	0	3	0	0	0	0	2	0	0	0	1	1	0	1	12.86	11.76	0.7	0.38	144	6.18	2.3
382	40	2	1	0	6	10	1	0	0	0	0	0	5	0	0	0	0	1	0	1	27.76	24.79	1.8	1.22	126	9.4	3.9
383	35	1	1	0	6	15	0	0	0	0	0	0	2	0	0	0	0	1	0	0	11.39	10.26	0.8	0.42	157	7	1.7
384	64	1	2	0	6	15	0	2	1	0	0	0	2	0	0	0	0	1	0	0	11.36	9.13	1.4	0.67	132	4.32	1.4
385	34	1	2	0	6	15	0	0	1	0	0	0	2	0	0	0	0	1	0	0	11.65	9.89	1.3	0.43	164	6	3.5
386	79	1	2	0	4	8	0	3	3	0	1	1	4	1	0	0	1	1	1	1	12.96	11.34	1	0.67	66	7.2	1.1
387	44	1	2	2	3	8	0	2	0	0	1	1	3	0	0	0	1	1	1	1	18.4	16.4	1	0.9	150	7.6	2.7
388	63	2	2	0	6	15	0	3	0	0	0	0	2	0	0	0	1	1	0	0	7.75	6.6	0.83	0.31	132	6.52	3.2
389	87	2	2	0	6	13	0	0	1	0	0	0	2	0	0	0	0	1	0	0	17.75	16.28	0.8	0.59	132	8.8	2.1
390	54	1	1	0	6	14	0	4	1	0	0	0	2	0	0	0	0	1	0	1	19.4	16.9	1.42	0.95	156	4.9	3.2
391	79	1	1	0	6	15	0	3	1	0	0	0	2	0	0	0	1	1	0	1	11.5	10.3	1.26	0.4	163	6.83	1.5
392	55	1	3	0	6	15	0	1	1	0	0	0	2	0	0	0	0	1	0	1	13.38	11.56	1	0.56	153	6.1	1.6
393	65	1	1	0	6	15	0	0	0	0	0	0	2	0	0	0	0	1	0	0	12.51	11.11	0.9	0.46	150	5.8	1.8
394	67	2	1	0	6	15	0	2	1	0	0	0	2	0	0	0	0	1	0	0	12.44	11.04	0.8	0.55	117	6.9	2.2
395	68	1	1	0	6	15	0	4	1	0	0	0	2	0	0	1	0	1	0	1	9.99	9.32	0.33	0.31	159	7.6	1.9
396	83	1	1	2	3	9	0	3	3	0	1	1	3	0	0	0	1	1	1	1	10.6	9.9	18.4	0.4	118	8.2	1.2
397	86	1	2	0	5	10	0	0	1	0	0	0	2	0	0	0	1	1	0	1	7.93	7.12	1.4	0.47	84	7.7	1.7
398	42	1	2	0	6	15	0	0	1	0	0	0	2	0	0	0	0	1	0	0	9.42	7.33	1.4	0.59	153	5.9	2.3
399	57	1	1	0	6	13	1	1	0	0	0	0	5	0	0	1	0	1	0	1	12.55	11.56	0.56	0.39	129	8.8	2.4
400	24	2	2	0	4	13	0	4	0	0	0	0	2	0	0	0	1	1	0	1	13.9	12.2	1.3	0.5	105	4.47	1.7
401	60	2	1	0	6	15	0	0	1	0	0	0	2	0	0	0	0	1	0	0	21.83	19.96	1.1	0.54	134	6.8	1.5
402	65	1	2	0	6	15	0	5	1	0	0	0	6	0	1	1	1	1	0	1	3.3	2	0.9	0.3	115	7.2	2.9
403	67	1	2	0	6	14	0	0	0	0	0	0	2	0	0	1	0	1	0	0	12.59	10.86	1	0.74	136	5.4	1.6
404	67	1	2	0	6	14	0	0	0	0	0	0	2	0	0	0	1	1	0	0	12.59	10.86	1	0.74	136	5.4	1.2
405	31	2	1	0	6	12	0	0	0	0	0	0	2	0	0	0	1	1	0	0	23.44	21.43	1	1.08	117	8.6	1.4
406	67	1	1	0	6	14	0	0	1	0	0	0	2	0	0	1	1	1	0	0	21.78	19.8	1.2	0.83	164	7.8	1.2
407	85	2	2	0	6	15	0	0	1	0	0	0	2	0	0	0	1	1	0	0	7.05	5.47	1.16	0.34	107	4.2	5.7
408	50	1	1	0	5	9	1	4	0	0	0	0	5	1	1	0	1	1	1	1	13.54	11.92	1.12	0.43	110	6.1	1.7
409	74	1	1	0	5	9	1	4	0	0	0	0	5	0	0	0	1	1	1	1	13.8	12.4	1	0.4	145	9.9	1.6
410	75	1	2	0	4	6	0	0	4	0	0	1	6	1	1	0	1	1	1	1	17.98	15.29	2	0.67	127	7.7	3.1
411	66	2	1	0	4	7	1	4	2	0	0	0	5	0	1	0	0	1	1	1	16.16	14.56	0.94	0.63	130	8.6	1.7
412	68	1	1	0	6	15	0	1	0	0	0	0	2	0	0	0	0	1	0	1	11.3	6.5	1	0.5	134	6.07	2.4
413	53	2	3	0	6	14	1	1	2	0	0	0	5	0	0	0	1	1	0	0	10.77	8.94	1.37	0.44	129	5.8	1.3
414	65	1	3	0	1	7	0	4	0	1	0	0	3	0	0	0	1	1	1	1	12.98	7.5	4.87	0.5	145	7.6	2.1
415	58	2	1	0	5	9	1	0	0	0	1	1	5	0	1	1	1	1	1	1	26.71	24.2	1.5	1.01	128	12.1	2.3
416	55	1	1	0	6	12	1	0	2	0	0	1	5	1	0	1	1	1	1	1	13.82	12.81	0.6	2.14	98	8.6	1.7
417	80	2	3	0	6	15	0	6	1	0	0	1	3	0	0	0	0	1	1	1	12.53	11.56	0.39	0.54	104	6.9	1.9
418	75	2	2	0	2	8	1	6	0	1	0	0	5	0	1	1	1	1	1	1	9.4	6.9	2	0.4	117	10.9	2.3
419	64	1	1	0	1	5	1	3	0	1	0	0	5	0	0	1	1	1	1	1	7.37	3.29	3.41	0.4	150	7.4	2.4
420	83	1	2	2	4	12	0	0	2	0	1	1	3	0	0	0	1	1	1	1	9.8	8.1	0.8	0.5	129	13.8	1.3
421	53	1	2	0	6	15	0	3	1	0	0	0	2	0	0	0	1	1	0	0	7.94	7.71	0.44	0.31	122	15	4.4
422	79	2	1	0	6	15	1	1	0	0	0	0	5	1	1	1	1	1	2	1	14.2	11.8	1.4	0.9	84	4.67	2.7
423	80	1	2	0	6	13	0	2	1	0	0	0	2	0	0	0	0	1	0	0	5.36	8.62	2	0.44	67	7.69	2.5
424	22	2	1	0	6	15	0	0	0	0	0	0	2	0	0	0	1	1	0	0	11.95	11.19	0.7	0.15	143	5.6	1.5
425	86	1	2	0	5	12	0	1	3	0	0	0	2	0	0	0	1	1	0	1	8.86	3.99	0.69	0.41	78	6.83	1.2
426	93	1	2	0	6	15	0	1	2	0	0	0	2	0	0	1	1	1	0	1	14.43	13.11	0.5	0.84	137	9.9	1.3
427	47	2	1	0	6	15	0	2	1	0	0	0	2	0	0	0	0	1	0	0	6.73	4.91	1.31	0.46	138	6	1.3
428	85	2	2	0	6	15	0	0	2	0	0	0	2	0	0	0	1	1	0	0	10.47	9.95	0.4	0.19	109	7.9	2.1
429	55	1	2	0	6	15	0	0	0	0	0	0	2	0	0	0	0	1	0	0	6.87	5.45	1	0.38	125	5.4	2.1
430	73	1	1	0	6	15	0	1	1	0	0	0	2	0	0	0	0	1	0	0	2.48	1.44	0.79	0.16	137	6	1.5
431	48	2	1	0	5	12	0	2	0	0	0	0	2	0	0	1	1	1	0	0	12.99	10.16	2.4	0.38	118	8.4	1.5
432	74	1	2	0	5	12	1	4	0	0	0	1	5	1	1	0	1	1	1	1	13.08	11.43	0.68	0.96	115	11.7	1.4
433	47	2	1	2	1	3	0	4	0	0	1	1	4	1	0	0	1	1	2	1	14.71	12.42	1.7	0.64	91	14.5	1.8
434	61	1	2	2	2	6	1	2	1	0	1	1	5	0	0	0	1	1	1	1	20.2	17.7	0.9	1.6	133	11.3	1.4
435	57	1	2	1	2	5	0	5	3	1	1	1	6	1	1	1	1	1	2	1	16.5	10.9	2.1	1.1	142	8.4	1.5
436	55	2	1	0	6	15	0	0	0	0	0	0	2	0	0	0	1	1	0	0	10.22	8.61	1.3	0.33	128	6.6	1.9
437	56	1	1	0	3	8	1	5	0	0	0	0	5	0	0	0	1	1	1	1	17.3	15.1	1.1	1.1	143	5.6	1.2
438	96	2	1	0	5	11	0	3	2	0	0	0	2	0	0	1	1	1	0	1	2.87	6.1	0.42	0.38	121	6.9	1.8
439	55	1	1	0	6	13	0	3	0	0	0	0	2	0	0	0	0	1	0	1	13.87	13.04	0.4	0.42	125	5.6	1.8
440	84	1	1	2	2	5	0	3	3	1	1	1	6	1	1	0	1	1	2	1	11.3	7.2	2.8	0.3	103	8.9	1.9
441	27	2	1	0	6	15	0	0	0	0	0	0	3	0	0	0	0	1	1	0	10.18	9.23	0.6	0.35	103	6	4.2
442	65	2	1	0	6	15	0	0	0	0	0	0	2	0	0	0	0	1	0	0	7.43	6.4	0.7	0.27	126	5.6	1.7
443	64	1	2	0	6	15	0	0	2	0	0	0	2	0	0	0	1	1	0	1	15.06	14	0.6	0.45	139	10.6	1.2
444	75	1	1	0	6	14	0	3	1	0	0	0	2	0	0	0	1	1	0	1	10.91	9.34	1.15	0.35	144	5.53	1.4
445	93	1	2	0	6	13	0	3	2	0	0	0	2	0	0	0	1	1	0	1	7.81	6.6	0.51	0.59	132	7.4	1.4
446	39	2	2	0	6	15	0	0	0	0	0	0	2	0	0	0	0	1	0	1	15.33	14.48	0.6	0.31	128	7.7	2.3
447	65	1	2	0	6	15	0	2	0	0	0	0	2	0	0	0	1	1	0	1	9.59	7.45	1.3	0.67	149	6.41	3
448	57	2	3	0	5	12	1	2	0	0	0	0	5	1	1	0	1	1	1	1	20.85	19.37	0.85	0.58	139	11.8	2.9
449	41	2	2	0	5	13	0	5	0	0	0	0	3	0	0	0	1	1	1	1	19.5	15.4	3.1	0.7	123	7.7	1.3
450	82	1	1	2	3	6	0	2	3	0	1	1	3	0	0	0	1	1	2	1	19.23	16.47	2.07	0.46	116	19.4	1.5
451	73	2	1	0	6	15	0	0	2	0	0	0	2	0	0	0	0	1	0	0	5.87	4.65	1	0.29	116	7.7	2.5
452	84	1	1	0	5	9	1	3	1	1	1	1	5	1	1	0	1	1	2	1	16.82	15.55	0.5	0.62	129	8.4	2.4
453	87	2	2	0	6	15	0	0	1	0	0	0	2	0	0	0	1	1	0	0	7.91	7.13	0.5	0.36	105	6.7	2.1
454	57	1	2	0	6	15	0	0	0	0	0	0	2	0	0	0	1	1	0	1	18.52	16.38	1.1	1.06	165	6.6	3.2
455	47	2	1	0	6	15	0	1	0	0	0	0	2	0	0	0	0	1	0	0	17.43	15.34	1.2	0.92	111	6.1	5.7
456	69	2	2	0	2	7	1	6	2	1	0	0	5	0	1	0	1	1	2	1	14.84	13.52	0.81	0.44	129	8.3	2.3
457	65	1	2	0	6	14	0	0	1	0	0	0	2	0	0	0	1	1	0	1	16.59	14.8	1.1	0.6	166	11.9	5.7
458	26	1	1	0	6	15	0	0	0	0	0	0	2	0	0	0	0	1	0	0	3.86	2.43	1.3	0.18	151	5.3	1.2
459	53	2	2	0	6	14	0	3	0	0	0	0	2	0	0	0	0	1	0	1	7.65	5.45	1.41	0.61	139	4.75	3.2
460	69	1	2	0	6	14	0	3	0	0	0	0	2	0	0	0	1	1	0	1	10.44	6.93	2.57	0.66	139	8.48	3.4
461	93	1	2	0	6	14	0	0	2	0	0	1	6	1	1	0	1	1	1	1	13.62	13.07	0.3	0.3	98	11.6	1.1
462	51	1	2	0	6	15	0	0	1	0	0	0	2	0	0	0	0	1	0	0	18.52	16.54	0.79	1.07	157	15.3	2.1
463	63	1	1	0	3	8	1	6	2	0	0	0	5	0	1	1	1	1	1	1	10.8	9.7	0.5	0.6	158	5.8	1.8
464	60	1	1	0	6	14	0	0	0	0	0	0	2	0	0	0	0	1	0	1	13.88	12.04	1.3	0.58	162	5.3	1.3
465	29	1	2	0	6	14	1	4	2	0	0	0	5	0	0	0	1	1	0	1	16.6	14.7	0.5	1.4	113	7	2.1
466	21	1	1	0	6	15	0	0	0	0	0	0	2	0	0	0	0	1	0	0	17.03	16.2	0.4	0.46	129	5.7	1.4
467	57	1	2	0	6	15	0	2	1	0	0	0	2	0	0	0	0	1	0	1	11.17	9.49	1.2	0.47	147	8.89	1.2
468	47	1	2	0	6	15	0	1	0	0	0	0	2	0	0	0	0	1	0	0	10.56	9.66	0.6	0.34	130	10.2	1.2
469	42	2	1	0	6	15	0	0	0	0	0	0	2	0	0	0	0	1	0	0	12.42	11.13	1	0.3	139	11.6	1.2
470	60	1	2	0	6	14	0	3	1	0	0	0	2	0	0	0	0	1	0	1	15.41	13.78	1.14	0.46	129	8.4	1.9
471	47	2	1	0	2	6	1	4	0	1	0	0	5	1	1	0	1	1	2	1	9.5	5.9	3.2	0.3	137	7.4	1.2
472	41	1	1	2	1	3	0	4	0	1	1	1	6	1	1	0	1	1	2	1	23.84	15.88	6.43	1.19	131	10.1	1.4
473	80	1	2	0	6	15	0	0	2	0	0	0	2	0	0	0	0	1	0	0	7.04	4.6	1.75	0.5	145	5.4	1.4
474	66	1	2	0	6	11	0	0	1	0	0	0	2	0	0	0	0	1	0	1	10.43	8.83	1.1	0.5	153	7.3	1.3
475	85	2	2	0	6	15	0	4	0	0	0	0	2	0	0	0	1	1	0	1	3.1	1.8	0.9	0.3	105	13.1	1.2
476	57	1	1	0	6	15	1	0	2	0	0	0	5	1	0	0	1	1	1	1	11.89	10.4	0.9	0.55	165	9.3	2
477	49	1	1	0	6	13	0	3	0	0	0	0	6	1	1	1	0	1	0	0	3.2	4.19	1.24	0.48	131	9.2	2.1
478	78	1	2	0	5	8	0	0	1	0	0	1	2	0	0	0	0	1	0	1	9.07	8.37	0.4	0.29	123	6.6	2
479	28	1	1	0	5	8	1	3	0	0	0	0	5	0	0	1	0	1	0	1	8.7	7.2	0.9	0.5	94	6.3	1.7
480	58	1	2	2	1	3	0	2	1	1	1	1	3	0	0	0	1	1	1	1	17.18	13.16	3.37	0.49	136	10.7	2.1
481	86	2	2	1	2	6	0	2	3	1	1	1	6	1	1	1	1	1	1	1	13.6	12	1.1	0.5	116	9.7	1.8
482	51	1	1	0	3	5	1	4	0	0	0	0	5	0	0	0	0	1	0	1	16.3	14.7	0.6	1	137	4.35	1.7
483	66	1	1	2	5	11	0	2	0	0	1	1	2	0	0	0	0	1	0	0	10.69	9.58	0.57	0.53	102	10.3	1.7
484	62	1	2	0	6	15	0	0	2	0	0	0	2	0	0	0	0	1	0	1	7.36	3.79	2.46	0.59	134	3.82	1.8
485	68	1	2	0	5	8	1	4	0	0	0	1	5	0	0	0	1	1	1	1	7.8	6.4	0.8	0.5	133	7.2	1.3
486	58	1	1	0	1	3	0	3	1	0	1	1	2	0	0	1	0	1	0	1	14.2	12.31	1.3	0.68	157	10.7	2.2
487	53	2	1	0	6	15	0	1	0	0	0	0	2	0	0	0	0	1	0	0	14.95	13.42	0.9	0.6	151	6.1	3.12
488	64	1	2	0	5	12	0	1	0	0	0	0	2	0	0	0	0	1	0	0	17.91	16.41	0.84	0.63	161	5.37	1.4
489	79	1	1	0	6	14	0	1	1	0	0	0	2	0	0	0	0	1	0	0	7.49	5.58	1.26	0.57	146	7.75	1.2
490	86	2	2	2	3	8	0	3	3	0	1	1	3	0	0	0	1	1	2	1	17.5	15.2	0.9	1	130	11.9	1.6
491	66	1	2	0	6	15	0	0	0	0	0	0	2	0	0	0	0	1	0	0	8.85	7.45	1	0.33	140	8.3	1.2
492	51	2	1	0	6	14	0	0	0	0	0	0	2	0	0	0	1	1	0	1	13.11	11.74	1	0.41	138	5.8	1.4
493	25	2	2	0	6	14	0	1	0	0	0	0	2	0	0	1	0	1	0	0	9.95	8.06	1.1	0.74	127	6.2	1.9
494	57	1	2	2	5	13	0	3	1	0	0	0	2	0	0	0	1	1	0	1	8.42	7.27	0.63	0.51	144	5.8	3.5
495	53	1	1	0	6	14	0	2	0	0	0	0	2	0	0	1	0	1	0	0	10.68	8.89	1.09	0.68	158	14.32	2.1
496	93	1	2	0	6	15	0	0	2	0	0	0	3	0	0	0	1	1	1	0	11.27	10.61	0.3	0.39	117	9.8	1.5
497	74	1	1	1	5	9	0	2	3	0	0	1	2	0	0	0	1	1	0	1	11.15	9.77	0.9	0.49	168	12	1.1
498	47	2	1	0	6	15	0	0	0	0	0	0	2	0	0	0	0	1	0	0	9.83	8.78	0.8	0.29	126	7.2	1.6
499	50	2	1	2	4	6	1	1	0	1	1	1	5	1	1	0	1	1	2	1	32.66	28.97	2.7	0.98	143	14.1	2.2
500	58	1	1	0	6	15	0	1	0	0	0	0	2	0	0	0	0	1	0	1	11.81	10.16	1.02	0.49	154	5.3	1.6
501	80	1	2	0	4	7	0	0	0	0	1	1	3	0	0	0	1	1	1	1	25.2	21.62	1.9	1.61	121	28.4	1.4
502	36	2	2	0	6	15	0	1	0	0	0	0	2	0	0	0	0	1	0	1	15.57	14.49	0.7	0.39	93	6.5	1.2
503	78	2	2	0	2	9	1	5	3	1	0	0	5	1	1	0	1	1	1	1	17.91	16.45	3.9	0.74	124	15.5	1.4
504	66	1	1	0	6	15	0	1	1	0	0	0	2	0	0	0	1	1	0	0	9.23	7.15	1.61	0.42	143	5.9	1.6
505	67	1	1	0	6	14	0	2	0	0	0	0	2	0	0	0	0	1	0	1	12.47	11.1	0.86	0.4	159	5.8	1.7
506	55	1	1	1	3	5	1	0	1	0	1	1	5	1	0	1	1	1	2	1	22.55	19.52	2.1	0.86	90	12	1.2
507	50	1	1	0	6	15	0	0	2	0	0	0	2	0	0	0	1	1	0	0	8.43	7.64	0.6	0.27	146	5.9	1
508	25	1	2	0	6	15	0	4	0	0	0	0	2	0	0	0	0	1	0	1	19.15	17	1	1.19	147	6.5	1.6
509	63	2	2	0	6	13	1	0	0	0	0	1	5	0	0	0	1	1	0	1	14.11	12.03	1.6	0.61	86	6.7	1.7
510	87	1	2	0	6	15	1	5	2	1	0	1	5	0	0	0	1	1	0	1	7.28	4.63	2.13	0.37	142	6.1	1.1
511	64	2	2	0	5	9	1	0	1	0	0	0	5	0	0	0	0	1	1	0	24.32	20.89	2.7	0.51	121	10.2	1.5
512	81	1	2	0	6	15	0	0	1	0	0	0	2	0	0	0	0	1	0	0	11.87	10.41	0.8	0.71	132	7.6	2
513	72	1	2	0	3	9	1	5	2	0	0	0	5	0	0	1	0	1	0	1	7.5	6.1	7.6	10.7	131	6.3	3.5
514	19	1	2	1	3	5	1	0	0	0	0	0	5	1	0	1	0	1	1	1	24.46	22.71	1	0.53	141	7.2	1.3
515	36	1	2	0	5	7	1	0	0	1	0	1	5	1	1	0	1	1	0	1	29.45	27.01	1	1.5	158	9.8	1.7
516	40	1	2	0	6	15	0	3	0	0	0	0	2	0	0	1	0	1	0	1	7.63	5.71	1.51	0.34	124	5.6	1.6
517	23	2	2	0	6	15	0	0	0	0	0	0	2	0	0	0	1	1	0	0	12.43	8.65	3.2	0.53	160	5.2	1.7
518	53	2	1	2	1	3	1	0	2	0	1	1	5	1	1	0	1	1	1	1	12.59	11.03	1.3	0.59	123	11.2	1.4
519	71	1	1	0	6	14	0	2	1	0	0	0	2	0	0	0	1	1	0	1	17.22	15.88	0.59	0.71	125	9.3	1.1
520	42	2	1	0	6	15	0	0	0	0	0	0	2	0	0	0	0	1	0	0	3.25	2.01	0.9	0.31	123	4.8	1.9
521	48	1	1	0	6	15	0	1	0	0	0	0	2	0	0	0	0	1	0	1	12.52	11.16	0.7	0.54	161	6.9	1.8
522	50	1	2	0	6	15	0	4	0	0	0	0	2	0	0	1	1	1	0	1	17.1	13.6	1.6	1.9	134	7.1	1.5
523	69	1	1	0	5	7	1	0	1	1	0	1	5	1	1	0	1	1	2	1	11.56	10.38	0.6	0.68	139	7.3	2.1
524	40	1	1	0	6	15	0	1	0	0	0	0	2	0	0	0	0	1	0	0	11.43	10.04	0.9	0.41	153	5.8	2.4
525	74	2	2	0	6	15	0	2	1	0	0	0	4	1	0	0	1	1	0	0	12.57	11.02	0.94	0.52	133	7.01	1.5
526	87	1	2	0	6	15	0	0	1	0	0	0	2	0	0	0	1	1	0	0	8.27	6.35	1.6	0.34	134	11.4	1.3
527	62	2	1	0	6	14	0	0	0	0	0	0	2	0	0	1	1	1	0	1	13.56	12.01	1.1	0.43	134	8.1	1.2
528	83	1	2	0	6	15	0	0	3	0	0	0	2	0	0	0	0	1	0	1	11.77	9.72	1.8	0.29	118	5.5	1.6
529	48	1	3	0	6	15	1	1	3	0	0	0	5	0	0	0	0	1	0	1	16.02	14.52	1.07	0.41	142	7	2.2
530	64	1	2	0	6	15	0	2	0	0	0	0	2	0	0	0	0	1	0	0	8.66	6.91	1.18	0.54	130	6.3	1.5
531	63	1	2	0	6	15	0	4	0	0	0	0	2	0	0	1	0	1	0	0	10.58	8.87	0.97	0.72	137	7	1.8
532	74	2	1	0	6	14	1	0	2	0	0	0	5	0	0	0	0	1	0	1	18.75	16.74	1.1	0.92	126	8.7	1.2
533	62	1	1	2	4	6	1	2	0	1	1	1	5	0	0	0	1	1	2	1	14.35	11.31	2.39	0.58	142	10.1	1.2
534	78	2	2	0	6	15	0	3	2	0	0	0	2	0	0	0	1	1	0	1	8.59	6.24	1.86	0.41	123	6.64	1.7
535	56	1	3	1	3	9	0	0	1	0	1	1	6	1	1	1	1	1	2	1	21.7	19.63	0.51	1.53	142	17.2	1
536	69	1	2	0	6	15	0	0	4	0	0	0	2	0	0	0	0	1	0	0	13.24	12.18	0.6	0.5	141	12.8	1.9
537	91	1	2	0	5	12	0	3	2	0	1	1	4	1	0	0	1	1	1	1	13.1	11.66	0.79	0.6	132	12.5	3.2
538	68	2	2	0	6	14	0	2	1	0	0	0	2	0	0	0	0	1	0	1	6.42	4.04	1.96	0.39	109	5.82	1.1
539	62	2	1	2	2	4	1	0	0	0	1	1	5	1	1	0	1	1	2	1	14.05	10.52	3	0.69	97	11.1	1.1
540	59	2	1	0	5	9	1	2	2	0	0	1	5	1	1	0	1	1	1	1	21.66	18.54	2	1.15	137	10.2	1.1
541	66	1	2	0	6	15	1	3	1	0	0	0	5	0	0	0	0	1	0	1	9	7.26	1.14	0.59	142	5.7	1.2
542	48	2	1	0	6	15	0	1	0	0	0	0	2	0	0	0	1	1	0	0	20.05	17.73	1.2	1.18	129	5.8	1.5
543	71	1	2	0	6	15	0	0	3	0	0	0	2	0	0	0	1	1	0	0	6.6	4.18	1.53	0.59	153	11.4	1.4
544	60	1	2	0	6	15	0	0	3	0	0	0	2	0	0	0	1	1	0	1	5.53	3.17	1.88	0.29	139	5.5	1.5
545	54	1	1	1	1	3	0	1	0	0	1	1	4	1	0	0	1	1	2	1	25.93	22.07	3.2	0.62	129	19.4	1.9
546	85	1	2	0	4	10	0	4	0	0	0	0	3	0	0	1	1	1	1	1	4.74	1.55	2.65	0.43	104	3.82	1.8
547	61	1	2	0	6	15	0	0	0	0	0	0	2	0	0	0	1	1	0	1	11.33	10.15	0.8	0.4	141	6	1.3
548	55	1	3	2	1	3	1	2	0	1	1	1	5	0	0	0	1	1	2	1	20.33	12.83	6.02	0.91	139	11	1.3
549	30	1	1	0	6	14	0	0	0	0	0	0	2	0	0	1	0	1	0	0	13.1	10.97	1.2	0.97	154	6.1	2.6
550	68	1	1	0	6	15	0	1	0	0	0	0	2	0	0	1	1	1	0	0	13.67	12.62	0.6	0.52	124	6.6	2
551	59	1	3	0	6	14	0	4	1	0	0	0	2	0	0	0	0	1	0	1	8.4	5.3	2.6	0.4	159	17.9	1.9
552	61	1	3	0	6	15	0	3	0	0	0	0	2	0	0	0	0	1	0	1	14.1	12.8	0.6	0.7	131	9.1	1.2
553	81	1	2	0	6	13	0	0	2	0	0	0	2	0	0	0	1	1	0	0	8.68	7.52	0.6	0.58	108	11.4	1.3
554	73	2	2	0	5	12	0	0	1	0	0	0	2	0	0	0	1	1	0	0	12.55	11.11	1	0.46	141	9.5	1.6
555	61	1	2	0	6	13	0	0	1	0	0	0	2	0	0	0	1	1	0	0	11.35	10.53	0.5	0.39	119	17	1.4
556	71	1	2	0	6	15	1	5	0	0	0	0	5	0	0	0	1	1	2	1	11.98	10.83	0.44	0.7	138	9.3	1.9
557	50	1	1	0	6	14	1	0	0	0	0	0	5	0	0	0	1	1	0	1	18.18	16.73	0.9	0.53	160	8.9	1.7
558	31	1	1	0	6	15	0	0	0	0	0	0	2	0	0	0	1	1	0	0	11.42	11.06	0.8	0.74	138	6	1.7
559	56	1	2	2	2	4	0	5	0	0	1	1	3	0	0	0	0	1	1	1	9.56	7.67	1.14	0.72	143	9	1.6
560	87	1	2	0	6	15	0	0	1	0	0	0	2	0	0	0	0	1	0	0	7.44	5.22	1.4	0.53	122	12.4	1.3
561	52	1	1	2	1	3	1	2	0	0	1	1	5	1	1	1	1	1	2	1	17.8	15.48	1.4	0.93	128	13.3	2.1
562	54	1	2	0	5	12	0	2	0	0	0	0	2	0	0	0	1	1	0	0	14.45	13.25	0.4	0.59	130	6.7	1.7
563	55	1	1	0	6	15	0	6	3	0	0	0	2	0	0	0	0	1	0	1	14.9	12.6	1.4	1	114	5.98	1.8
564	47	1	2	0	6	15	0	3	0	0	0	0	2	0	0	0	1	1	0	1	14.59	13.03	0.8	0.8	140	7	1.5
565	43	1	2	0	6	15	0	0	0	0	0	0	2	0	0	0	0	1	0	1	7.29	4.46	2.4	0.4	135	5.2	1.7
566	39	1	1	0	6	15	0	0	2	0	0	0	2	0	0	0	0	1	0	1	17.44	14.37	2.2	0.87	155	5.8	1.9
567	25	1	3	0	6	15	0	1	0	0	0	0	2	0	0	0	0	1	0	0	5.9	3.2	2.1	0.5	142	4.92	1.4
568	52	2	1	0	6	15	0	0	1	0	0	0	2	0	0	0	1	1	0	0	6.64	4.17	2.03	0.39	121	4.2	3.7
569	94	2	2	0	6	13	0	0	1	0	0	0	2	0	0	0	0	1	0	0	10.43	9.11	1.1	0.29	126	9.5	1.2
570	65	1	1	0	6	14	0	0	1	0	0	0	2	0	0	0	0	1	0	0	8.22	6.84	1	0.37	151	20.7	1.4
571	32	1	1	0	6	15	0	0	0	0	0	0	2	0	0	0	0	1	0	0	16.27	15.14	0.7	0.44	138	5.5	1.9
572	28	1	2	2	3	5	1	0	0	0	1	1	5	1	0	0	1	1	2	1	35.53	30.69	3	1.85	129	15.6	3.7
573	44	1	1	0	6	15	0	0	0	0	0	0	2	0	0	0	0	1	0	0	6.22	3.11	2.7	0.42	136	4.9	1.9
574	75	1	3	0	6	15	1	2	1	0	0	0	5	0	0	0	1	1	0	1	11.5	8.08	0.72	0.5	118	11.2	1.9
575	31	1	2	0	6	14	0	2	0	0	0	0	2	0	0	1	1	1	0	1	14.21	12.39	0.75	1.05	131	6.22	2.3
576	86	1	2	2	2	4	0	0	1	1	1	1	2	0	0	0	0	1	0	1	11.12	10.07	0.5	4.1	139	7.4	1.4
577	76	2	2	0	6	15	0	0	2	0	0	0	2	0	0	0	1	1	0	0	10.01	9.26	0.5	0.27	107	7.6	1.9
578	57	1	1	0	6	15	0	0	0	0	0	0	2	0	0	0	0	1	0	0	11.92	10.3	1.2	0.42	142	5.8	1.7
579	72	2	2	0	6	15	0	0	2	0	0	0	2	0	0	0	1	1	0	0	13.42	12.04	1.1	0.35	132	8.6	2.7
580	65	2	1	0	6	15	0	1	3	0	0	0	2	0	0	0	0	1	0	0	6.45	5.99	0.3	0.18	109	5.3	1.1
581	33	1	1	0	2	4	1	3	0	0	1	1	5	1	0	0	1	1	2	1	22.63	18.43	3.1	0.93	170	14.8	2.4
582	79	1	2	0	3	5	1	0	2	1	1	1	5	0	0	0	0	1	2	1	6.18	3.69	1.99	0.46	107	13.4	1.7
583	74	1	2	0	6	14	0	0	2	0	0	0	2	0	0	0	1	1	0	1	11.79	11.08	0.4	0.38	125	6.2	1.5
584	61	2	2	0	6	15	0	0	0	0	0	0	2	0	0	0	0	1	0	0	11.57	8.25	2.7	0.59	126	5.7	1.9
585	62	2	2	0	6	14	0	2	0	0	0	0	2	0	0	0	0	1	0	1	10.45	8.91	1.15	0.37	153	14.3	2.1
586	82	1	2	1	2	4	1	3	1	1	0	1	5	1	1	0	1	1	2	1	8.4	4.9	2.9	0.5	126	9.1	1.5
587	42	2	1	2	3	5	1	5	0	0	0	0	5	0	1	1	0	1	1	1	18.9	16.2	0.97	1.72	56	7	3.1
588	85	1	2	0	5	8	1	4	0	0	1	1	5	0	0	0	0	1	0	1	8.19	6.07	1.4	0.64	129	5.9	1.8
589	34	2	3	0	6	15	0	0	0	0	0	0	2	0	0	0	0	1	0	0	6.48	4.21	1.8	0.46	159	3.5	2.1
590	50	2	1	0	6	15	0	0	0	0	0	0	2	0	0	0	0	1	0	0	7.24	5.71	1.1	0.41	127	5.5	2
591	40	1	2	0	6	14	0	2	0	0	0	0	2	0	0	0	0	1	0	0	18.64	15.36	1.55	1.44	130	6.2	2
592	22	1	1	0	6	12	0	0	0	0	0	0	4	1	0	0	1	1	1	1	16	14.06	1.1	0.88	147	7.9	1.6
593	86	2	2	0	6	15	0	4	0	0	0	0	2	0	0	0	1	1	0	1	10.8	10	1.8	0.9	131	7.2	1.4
594	74	1	1	0	6	15	1	3	2	0	0	0	5	0	0	0	1	1	0	1	9.4	5.1	3.6	0.6	144	14.6	1.1
595	66	1	1	0	6	14	0	3	0	0	0	0	2	0	0	0	0	1	0	1	5.7	4.1	0.82	0.53	133	5.52	2.1
596	43	2	2	0	6	15	0	0	0	0	0	0	2	0	0	1	1	1	0	0	13.29	12.56	0.3	0.4	115	9.9	1
597	46	2	1	0	6	14	1	0	1	0	0	1	5	1	1	0	1	1	1	1	11.05	10.29	0.6	0.21	88	6.2	2.2
598	48	2	2	0	6	15	0	0	0	0	0	0	2	0	0	0	0	1	0	0	13.53	11.32	1.5	0.52	126	7.9	1.4
599	83	2	2	0	5	14	0	0	6	1	1	1	6	1	1	1	1	1	1	1	10.17	8.03	1.5	0.66	93	6.5	1.6
600	69	1	3	0	4	12	1	8	2	1	0	0	5	0	0	0	1	1	0	1	19	14.5	6.2	1.2	128	11.8	2.6
601	86	2	2	0	6	15	0	0	3	0	0	0	2	0	0	0	1	1	0	0	6.83	5.19	1.1	0.53	116	6	2.2
602	45	2	1	0	6	14	0	0	0	0	0	0	2	0	0	0	0	1	0	0	15.53	14.28	0.9	0.3	140	3.9	2.8
603	61	2	1	0	6	14	0	0	0	0	0	0	2	0	0	0	1	1	0	1	12.11	10.41	1.4	0.33	141	9.1	2.5
604	47	1	1	0	5	12	1	2	0	0	0	0	5	0	0	1	1	1	1	0	19.12	17.61	0.7	0.6	142	6	3
605	34	2	1	0	6	15	0	0	0	0	0	0	2	0	0	0	0	1	0	1	10.76	9.14	1.2	0.4	129	6.4	1.4

## Sheet: Sheet2
ID	Outcome	Age	Gender	Cause	Pupillary	GCS_M	Surgery	Extracranial_injury	Based_complications	BP	MD	Large_mass_lesion	EDH	SDH	ICH	Basal_cistern	SAH	GCS	WBC	Neutrophil	LYMPH	MONO	HB	GLU	LAC	Marshall	Age_10	Age.1	GCS_motor_admission	GCS_admission	WBC.1	Neutrophil.1	LYMPH.1	MONO.1	HB.1	GLU.1	LAC.1
1	0	1	2	1	0	6	0	1	0	0	0	0	1	1	0	0	0	3	2	2	1	2	1	1	1	2	1	20	6	15	21.01	18.62	1.1	1.34	108	8.1	2
2	0	1	2	2	0	6	0	0	0	0	0	0	0	1	0	0	0	3	2	2	1	2	1	1	1	2	1	22	6	15	20.99	19.04	1.1	0.84	146	5.9	1
3	0	1	2	1	0	6	0	0	0	0	0	0	0	1	1	0	0	3	2	2	1	1	1	1	1	2	1	22	6	15	11.95	11.19	0.7	0.15	143	5.6	1.5
4	0	1	1	3	0	6	0	0	0	0	0	0	0	0	0	0	1	3	1	1	1	1	1	1	1	2	1	23	6	15	5.1	3.42	1.36	0.25	146	4.9	1.1
5	0	1	1	1	2	4	0	5	0	1	0	0	0	1	0	0	0	1	2	2	1	2	1	2	1	2	2	25	4	6	15.66	14.19	0.72	0.72	126	8.3	1.9
6	0	1	1	2	0	6	0	0	0	0	0	0	0	0	0	0	1	3	2	2	1	1	2	1	1	2	2	26	6	15	13.31	11.79	1.1	0.39	169	5.2	1.3
7	0	1	1	1	0	6	0	0	0	0	0	0	0	0	1	0	0	3	1	1	2	1	1	1	2	2	2	27	6	15	6.5	3.79	2.1	0.44	167	5.2	3.9
8	0	1	1	2	0	6	0	0	0	0	0	0	0	1	0	0	1	3	1	2	1	1	1	1	1	2	2	28	6	15	11.01	9.41	1.1	0.57	147	5.6	0.7
9	0	1	1	2	0	6	1	3	0	0	0	0	0	0	0	0	0	3	2	2	1	2	1	1	1	5	2	31	6	15	11.5	9.8	1	0.7	147	5.61	2.1
10	0	1	1	2	0	6	0	2	0	0	0	0	1	1	1	0	1	3	2	2	1	2	1	1	1	2	2	31	6	14	14.21	12.39	0.75	1.05	131	6.22	2.3
11	0	1	1	3	0	6	0	0	0	0	0	0	0	1	0	0	1	3	2	2	1	2	1	1	1	2	2	32	6	15	17.27	15.87	0.8	0.6	163	6	2.8
12	0	1	1	3	0	3	1	2	0	0	0	0	0	0	0	0	0	1	2	2	1	1	1	2	1	5	2	33	3	8	14.4	13.4	0.7	0.3	128	8.84	2
13	0	1	2	3	0	6	0	0	0	0	0	0	0	0	1	0	0	3	1	1	1	1	1	1	1	2	2	34	6	15	6.48	4.21	1.8	0.46	159	3.5	2.1
14	0	1	1	1	0	6	0	0	0	0	0	0	0	0	1	0	0	3	2	2	1	1	1	1	1	2	3	35	6	15	11.39	10.26	0.8	0.42	157	7	1.7
15	1	1	1	2	0	5	1	0	0	1	1	1	0	1	1	0	1	1	2	2	1	2	1	2	1	5	3	36	5	7	29.45	27.01	1	1.5	158	9.8	1.7
16	0	1	1	3	0	4	1	1	1	0	0	0	0	0	0	0	1	2	1	1	2	2	1	1	1	5	3	37	4	11	8.7	5.8	2	0.7	144	6.7	2.1
17	0	1	1	3	0	6	0	0	0	0	0	0	0	0	0	0	1	3	2	2	1	1	1	1	1	2	3	38	6	14	15.91	13.45	1.8	0.58	149	5.4	1
18	0	1	1	1	0	6	0	0	2	0	0	0	0	0	1	0	1	3	2	2	2	2	1	1	1	2	3	39	6	15	17.44	14.37	2.2	0.87	155	5.8	1.9
19	0	1	2	1	0	6	0	0	0	0	0	0	0	0	0	0	1	3	2	2	1	1	1	1	1	2	3	40	6	15	11.12	10.1	0.8	0.23	142	5.9	1.9
20	1	1	1	1	0	4	0	1	0	0	0	0	0	1	0	0	1	1	2	2	1	2	1	2	1	2	3	40	4	6	31.68	28.48	1.7	1.46	158	11.3	1.1
21	0	1	2	1	0	6	1	0	0	0	0	0	0	0	1	0	1	2	2	2	1	2	1	2	2	5	3	40	6	10	27.76	24.79	1.8	1.22	126	9.4	3.9
22	0	1	2	2	0	5	0	5	0	0	0	0	0	1	1	1	1	3	2	2	2	2	1	1	1	3	3	41	5	13	19.5	15.4	3.1	0.7	123	7.7	1.3
23	1	1	1	1	2	1	0	4	0	1	1	1	0	1	1	2	1	1	2	2	2	2	1	2	1	6	3	41	1	3	23.84	15.88	6.43	1.19	131	10.1	1.4
24	0	1	1	1	0	6	0	1	2	0	0	0	0	1	0	0	0	3	2	2	1	2	1	1	1	2	3	42	6	14	17.44	15.71	0.8	0.84	149	6.4	1.2
25	0	1	2	1	0	6	0	0	0	0	0	0	0	0	1	0	0	3	2	2	1	1	1	2	1	2	3	42	6	15	12.42	11.13	1	0.3	139	11.6	1.2
26	0	1	2	1	0	6	0	2	0	0	0	0	0	1	0	0	0	3	2	2	1	1	1	1	1	2	3	43	6	15	16.31	15.62	0.3	0.46	128	5.4	2.5
27	0	1	1	2	0	6	0	2	0	0	0	0	0	1	0	0	0	3	2	2	1	1	1	1	1	2	3	43	6	15	13.36	12.47	0.5	0.4	149	5.4	2.1
28	0	1	2	1	0	6	0	0	0	0	0	0	0	1	0	0	0	3	1	2	1	1	1	1	1	2	3	43	6	15	9.8	8.32	1.1	0.44	144	5.2	2.3
29	0	1	1	2	0	6	0	0	0	0	0	0	0	0	1	0	1	3	1	1	2	1	1	1	1	2	3	43	6	15	7.29	4.46	2.4	0.4	135	5.2	1.7
30	0	1	1	2	0	6	1	3	0	0	0	0	0	1	0	1	1	3	2	1	1	2	1	2	1	5	3	44	6	14	17.19	5.78	1.13	0.7	150	11.2	2.1
31	0	1	1	1	0	6	0	0	0	0	0	0	0	1	1	0	0	3	2	2	1	1	1	1	1	2	3	44	6	15	12.52	11.05	0.8	0.58	148	6.1	1.1
32	1	1	1	2	2	3	0	2	0	0	0	0	0	1	1	1	1	1	2	2	1	2	1	1	1	3	3	44	3	8	18.4	16.4	1	0.9	150	7.6	2.7
33	0	1	1	1	0	6	0	0	0	0	0	0	0	0	1	0	0	3	1	1	2	1	1	1	1	2	3	44	6	15	6.22	3.11	2.7	0.42	136	4.9	1.9
34	0	1	1	2	0	6	1	1	0	0	0	0	0	0	0	0	0	3	1	1	1	2	1	1	1	5	4	45	6	15	7	5.2	1.1	0.7	143	6.24	1.8
35	0	1	1	1	0	6	0	1	0	0	0	0	0	1	0	0	0	3	2	2	1	2	1	2	1	2	4	45	6	13	18.03	15.72	1.3	0.96	157	9.5	0.9
36	0	1	2	2	0	6	0	0	0	0	0	0	0	0	1	0	1	3	2	2	1	1	1	1	1	2	4	45	6	15	11.71	10.73	0.7	0.22	118	6.3	1.3
37	0	1	2	1	0	6	0	0	0	0	0	0	0	0	1	0	0	3	2	2	1	1	1	1	1	2	4	45	6	14	15.53	14.28	0.9	0.3	140	3.9	2.8
38	1	1	2	1	0	5	1	2	0	0	1	0	1	0	0	2	1	1	2	2	1	2	1	2	1	5	4	46	5	7	11.56	10.24	0.5	0.86	62	8.2	1.5
39	0	1	1	2	0	6	0	2	0	0	0	0	1	0	0	0	0	3	1	1	1	1	1	1	1	2	4	46	6	15	4.13	2.54	1.22	0.31	160	6.7	1.4
40	0	1	2	2	0	6	0	0	0	0	0	0	0	0	0	0	1	3	2	2	1	1	1	1	1	2	4	47	6	15	13.34	12.67	0.5	0.17	121	5.6	1.5
41	0	1	1	1	0	6	1	0	0	0	0	0	1	0	0	0	0	3	2	2	1	2	1	2	1	5	4	47	6	14	22.04	19.43	1.1	1.5	148	10.5	1.2
42	0	1	2	1	0	6	0	0	0	0	0	0	0	1	0	0	1	3	2	2	1	1	1	1	1	2	4	47	6	15	12.08	11.25	0.6	0.25	90	5.3	1.3
43	0	1	1	2	0	6	0	1	0	0	0	0	0	0	1	0	0	3	1	2	1	1	1	2	1	2	4	47	6	15	10.56	9.66	0.6	0.34	130	10.2	1.2
44	1	1	1	3	2	2	1	3	0	1	1	1	0	1	0	2	1	1	2	2	2	2	1	2	2	5	4	48	2	4	13.46	8.35	3.96	0.65	143	9.7	4.1
45	0	1	1	1	0	6	0	1	0	0	0	0	0	0	1	0	1	3	2	2	1	1	1	1	1	2	4	48	6	15	12.52	11.16	0.7	0.54	161	6.9	1.8
46	0	1	1	3	0	6	1	1	3	0	0	0	0	0	1	0	1	3	2	2	1	1	1	1	1	5	4	48	6	15	16.02	14.52	1.07	0.41	142	7	2.2
47	0	1	2	2	0	6	0	1	1	0	0	0	0	0	0	0	1	3	1	2	1	1	1	1	2	2	4	49	6	15	9.49	8.22	1	0.24	113	6.4	3.7
48	0	1	2	1	0	6	0	3	0	0	0	0	1	0	1	0	1	3	2	2	1	2	1	1	1	2	4	49	6	15	18.39	17.01	0.7	0.66	132	6.3	2.5
49	0	1	1	1	0	6	0	3	0	0	1	1	1	0	1	0	0	3	1	1	1	1	1	2	1	6	4	49	6	13	3.2	4.19	1.24	0.48	131	9.2	2.1
50	0	1	2	1	0	6	0	0	0	0	0	0	0	0	0	0	1	3	1	1	1	1	1	1	1	2	4	50	6	15	6.88	5.48	1.1	0.37	112	5.1	0.8
51	1	1	2	1	2	4	1	1	0	1	1	1	0	1	1	2	1	1	2	2	2	2	1	2	1	5	4	50	4	6	32.66	28.97	2.7	0.98	143	14.1	2.2
52	0	1	1	2	0	6	0	0	2	0	0	0	0	0	0	0	1	3	1	1	2	2	2	1	2	2	4	51	6	15	11.01	6.37	3.65	0.71	168	4.9	7.2
53	0	1	2	1	0	4	0	0	0	0	0	0	0	0	0	0	1	2	1	2	1	1	1	1	1	2	4	51	4	11	10.15	8.26	1.2	0.5	109	5.97	0.9
54	0	1	2	1	0	6	0	0	0	0	0	0	0	1	1	0	0	3	1	1	1	1	1	1	1	2	4	51	6	15	6.22	6.84	1	0.3	132	4.6	1.8
55	0	1	2	1	0	6	0	1	0	0	0	0	0	0	0	0	1	3	1	2	1	1	1	1	1	2	4	52	6	15	10.07	8.53	1.1	0.45	147	5.3	2.3
56	0	1	1	3	0	3	0	1	0	0	0	0	0	1	0	0	0	2	2	2	1	2	1	1	1	2	4	53	3	9	15.52	14.19	0.7	0.62	142	5.24	1.4
57	0	1	1	2	0	6	0	0	1	0	0	0	0	0	0	0	0	3	1	1	1	1	1	1	1	1	4	53	6	15	8.56	7.34	0.7	0.46	128	5.7	1.2
58	0	1	2	1	0	6	0	1	0	0	0	0	0	0	1	0	0	3	2	2	1	2	1	1	1	2	4	53	6	15	14.95	13.42	0.9	0.6	151	6.1	3.12
59	1	1	1	1	1	1	0	1	0	0	1	0	0	1	1	2	1	1	2	2	2	2	1	2	1	4	4	54	1	3	25.93	22.07	3.2	0.62	129	19.4	1.9
60	0	1	1	1	0	5	0	3	0	0	0	0	0	1	0	0	1	3	2	2	1	2	1	1	1	2	5	55	5	13	24.96	22.94	1	0.97	160	5.47	1.4
61	0	1	1	1	0	6	1	0	0	0	0	0	1	0	0	1	0	3	2	2	1	2	1	1	1	5	5	55	6	14	15.37	13.93	0.8	0.6	141	6.3	1.2
62	0	1	1	1	0	5	0	3	0	0	0	0	0	1	1	0	0	2	2	2	2	2	1	2	1	2	5	55	5	10	24.42	21.12	2.4	0.81	148	11.2	2.2
63	1	1	1	2	0	6	1	0	1	0	1	0	1	1	1	1	1	3	1	1	1	2	1	1	1	5	5	55	6	14	6.68	5.48	1.1	0.63	80	6.9	2.5
64	0	1	2	2	0	6	0	0	1	0	0	0	0	0	1	0	0	3	2	2	1	1	1	2	2	2	5	55	6	14	13.35	12	0.7	0.59	98	16	5.3
65	0	1	1	3	0	6	0	1	1	0	0	0	0	0	1	0	1	3	2	2	1	1	1	1	1	2	5	55	6	15	13.38	11.56	1	0.56	153	6.1	1.6
66	0	1	1	1	0	6	0	6	3	0	0	0	0	0	1	0	1	3	2	2	1	2	1	1	1	2	5	55	6	15	14.9	12.6	1.4	1	114	5.98	1.8
67	0	1	2	3	0	6	0	1	0	0	0	0	0	0	0	0	0	3	1	1	1	1	1	1	1	2	5	56	6	15	7.35	6.23	0.74	0.34	132	5.6	2.2
68	0	1	1	1	0	6	0	0	0	0	0	0	0	1	0	0	1	3	2	2	1	2	1	2	1	2	5	56	6	14	19.14	17.47	0.8	0.9	149	9.6	1.3
69	0	1	1	1	0	6	0	2	0	0	0	0	0	1	0	0	0	3	1	1	2	2	1	2	1	2	5	56	6	15	8.64	6.02	1.91	0.67	140	9.54	2.6
70	0	1	1	2	0	6	0	0	2	0	0	0	0	0	1	0	0	3	1	2	1	1	1	1	2	2	5	56	6	14	10.44	8.68	1.3	0.4	149	5.8	4.7
71	0	1	1	1	0	3	1	5	0	0	0	0	0	1	1	1	1	1	2	2	1	2	1	1	1	5	5	56	3	8	17.3	15.1	1.1	1.1	143	5.6	1.2
72	0	1	1	3	0	6	0	2	2	0	0	0	0	0	0	1	1	3	2	2	1	2	1	2	1	3	5	57	6	14	21.42	29.97	0.57	1.34	126	9.7	1.9
73	0	1	1	2	0	6	1	2	0	0	0	0	0	1	1	0	1	3	1	1	1	2	1	1	2	5	5	57	6	13	8.44	6.97	0.84	0.6	118	6.1	5.8
74	0	1	1	2	0	6	0	0	0	0	0	0	0	1	1	0	1	3	2	2	1	2	1	1	1	2	5	57	6	15	18.52	16.38	1.1	1.06	165	6.6	3.2
75	0	1	1	2	0	5	1	3	0	0	0	1	1	0	0	1	1	2	1	2	1	2	1	1	1	5	5	58	5	12	10.6	8.6	1	1	145	7	2.3
76	0	1	2	2	0	6	1	0	0	0	0	0	0	1	0	0	0	3	1	1	1	1	1	1	1	5	5	58	6	15	4.95	3.09	1.35	0.34	92	5.7	2
77	0	1	1	2	0	6	0	0	1	0	0	0	1	0	1	0	0	3	2	2	1	1	1	2	1	2	5	58	6	14	13.24	11.1	1.6	0.57	147	8.5	2
78	0	1	1	2	0	6	0	0	1	0	0	0	0	0	1	0	0	3	1	1	1	2	1	2	1	2	5	58	6	15	9.42	7.08	1.5	0.82	148	8.5	2.3
79	0	1	1	3	0	6	0	4	1	0	0	0	0	0	1	0	1	3	1	1	2	1	1	2	1	2	5	59	6	14	8.4	5.3	2.6	0.4	159	17.9	1.9
80	0	1	2	2	0	6	1	5	1	0	1	0	0	1	0	1	1	3	1	2	1	1	1	2	1	5	5	60	6	13	10.92	8.81	1.59	0.45	125	14.7	3.6
81	1	1	1	1	0	1	1	5	0	1	0	0	0	1	0	2	1	1	1	1	2	1	1	2	1	5	5	60	1	3	7.29	3.8	2.96	0.39	153	9.1	2.1
82	0	1	2	2	0	6	0	2	0	0	0	0	0	1	0	0	0	3	1	1	1	1	1	1	1	2	5	60	6	15	9.72	7.53	1.7	0.41	134	6	2.1
83	0	1	1	2	0	6	0	2	1	0	0	0	1	0	0	0	0	3	2	2	1	1	1	1	1	2	5	60	6	15	11.08	10.01	0.59	0.48	123	5.98	1.7
84	0	1	2	1	0	6	0	0	1	0	1	0	1	0	0	1	0	3	1	1	1	1	1	1	1	4	5	60	6	15	9	8.02	0.7	0.27	118	5.4	1.9
85	0	1	1	1	0	6	0	0	0	0	0	0	0	0	1	0	1	3	2	2	1	1	1	1	1	2	5	60	6	14	13.88	12.04	1.3	0.58	162	5.3	1.3
86	0	1	1	2	0	6	0	3	1	0	0	0	0	0	1	0	1	3	2	2	1	1	1	2	1	2	5	60	6	14	15.41	13.78	1.14	0.46	129	8.4	1.9
87	1	1	1	1	2	1	1	3	1	0	1	1	0	1	0	2	1	1	2	2	2	2	1	2	1	5	5	61	1	3	12.9	9.1	3.1	0.6	155	9.1	1.7
88	0	1	1	1	0	6	1	2	2	0	0	0	0	0	0	1	1	3	2	2	1	2	2	2	1	5	5	61	6	15	20.53	17.39	1.7	1.48	170	15	1.4
89	0	1	2	1	0	5	1	0	0	0	0	0	0	0	1	0	1	2	1	1	1	1	1	1	1	5	5	61	5	10	3.2	2.47	0.5	0.44	136	5.3	1.9
90	0	1	1	2	0	6	0	0	0	0	0	0	0	1	1	0	1	3	2	2	1	1	1	1	1	2	5	61	6	15	11.33	10.15	0.8	0.4	141	6	1.3
91	0	1	2	2	0	6	0	0	1	0	0	0	0	0	0	0	0	3	1	1	1	1	1	1	1	1	5	62	6	15	6.26	4.22	1.54	0.43	126	4.3	2.2
92	0	1	1	2	0	6	0	0	1	0	0	0	0	1	0	0	1	3	1	1	1	1	1	1	1	2	5	62	6	15	6.76	5.58	0.8	0.38	146	5.5	2.7
93	0	1	1	1	0	6	0	0	0	0	0	0	0	0	0	0	0	3	2	2	1	1	1	1	1	1	5	62	6	15	14.43	12.75	1	0.55	154	5.5	3.1
94	1	1	1	1	2	4	1	2	0	1	0	0	0	1	1	2	1	1	2	2	2	1	1	2	1	5	5	62	4	6	14.35	11.31	2.39	0.58	142	10.1	1.2
95	0	1	1	2	0	6	0	2	1	0	0	0	0	0	0	0	0	3	1	1	1	1	1	1	1	1	5	63	6	15	8.58	7.51	0.7	0.27	124	5.8	1.2
96	0	1	2	1	0	6	0	1	1	0	0	0	0	0	0	0	1	3	2	2	1	1	1	2	1	2	5	63	6	15	11.76	10.32	0.9	0.53	140	8.4	2.5
97	0	1	1	2	0	4	1	3	0	0	0	0	0	1	1	0	1	3	2	2	1	2	1	1	1	5	5	63	4	13	13.4	11.9	0.9	0.6	105	6.7	3
98	0	1	1	1	0	3	1	6	2	0	0	1	1	1	1	1	1	1	1	2	1	2	1	1	1	5	5	63	3	8	10.8	9.7	0.5	0.6	158	5.8	1.8
99	1	1	2	2	0	6	1	0	0	0	0	0	0	1	1	0	1	3	2	2	1	2	1	1	1	5	5	63	6	13	14.11	12.03	1.6	0.61	86	6.7	1.7
100	0	1	1	2	0	6	0	4	0	0	0	0	1	0	1	0	0	3	1	2	1	2	1	1	1	2	5	63	6	15	10.58	8.87	0.97	0.72	137	7	1.8
101	0	1	1	1	0	6	0	0	0	0	0	0	0	1	0	0	1	3	2	2	1	2	1	1	2	2	5	64	6	14	17.05	14.92	1.4	0.77	147	5.3	6.9
102	0	1	1	2	0	6	0	2	1	0	0	0	0	0	1	0	0	3	2	2	1	2	1	1	1	2	5	64	6	15	11.36	9.13	1.4	0.67	132	4.32	1.4
103	0	1	1	2	0	5	0	1	0	0	0	0	0	0	1	0	0	2	2	2	1	2	1	1	1	2	5	64	5	12	17.91	16.41	0.84	0.63	161	5.37	1.4
104	0	1	2	2	0	6	0	1	2	0	0	0	0	0	0	0	0	3	1	2	1	1	1	2	1	1	6	65	6	15	11.02	9.85	0.8	0.41	148	17.1	1.5
105	0	1	2	1	0	6	0	3	3	0	0	0	0	0	1	1	1	3	1	2	1	1	1	1	2	3	6	65	6	15	9.37	8.69	0.35	0.33	140	5.06	10.1
106	0	1	1	2	0	6	0	5	1	0	0	1	1	1	1	0	1	3	1	1	1	1	1	1	1	6	6	65	6	15	3.3	2	0.9	0.3	115	7.2	2.9
107	0	1	1	3	0	1	0	4	0	1	0	0	0	1	1	1	1	1	2	1	2	1	1	1	1	3	6	65	1	7	12.98	7.5	4.87	0.5	145	7.6	2.1
108	0	1	2	1	0	6	0	1	3	0	0	0	0	0	1	0	0	3	1	1	1	1	1	1	1	2	6	65	6	15	6.45	5.99	0.3	0.18	109	5.3	1.1
109	0	1	1	2	0	6	0	2	0	0	0	0	0	1	0	0	1	3	1	1	1	1	1	1	1	2	6	66	6	15	5.66	3.89	1.24	0.3	95	3.61	1.9
110	0	1	2	3	0	6	0	3	0	0	0	0	0	0	1	0	1	3	2	1	1	1	1	1	1	2	6	66	6	15	16.3	4.6	1.1	0.3	116	7.7	2.3
111	0	1	1	2	0	6	0	0	1	0	0	0	0	0	1	0	1	2	1	2	1	1	1	1	1	2	6	66	6	11	10.43	8.83	1.1	0.5	153	7.3	1.3
112	0	1	1	2	0	6	0	0	0	0	0	0	0	0	1	0	0	3	1	1	1	1	1	2	1	2	6	66	6	15	8.85	7.45	1	0.33	140	8.3	1.2
113	0	1	1	2	0	6	0	1	1	0	0	0	0	1	0	0	1	3	1	1	1	1	1	1	1	2	6	67	6	15	8.45	6.32	1.29	0.59	136	5.8	1.4
114	0	1	2	3	0	3	1	3	0	0	0	0	1	0	0	0	1	1	2	2	1	2	1	1	1	5	6	67	3	8	15.6	14	1	0.7	132	7.9	1
115	0	1	2	2	0	6	0	1	0	0	0	0	0	0	0	0	1	3	1	1	1	1	1	1	1	2	6	67	6	15	7.69	5.89	1.32	0.41	125	7	1.4
116	0	1	1	2	0	6	0	0	0	0	0	0	1	0	1	0	0	3	2	2	1	2	1	1	1	2	6	67	6	14	12.59	10.86	1	0.74	136	5.4	1.6
117	0	1	1	1	0	6	0	0	1	0	0	0	1	1	1	0	0	3	2	2	1	2	1	1	1	2	6	67	6	14	21.78	19.8	1.2	0.83	164	7.8	1.2
118	1	2	1	1	0	4	0	2	1	0	0	0	0	1	0	2	1	1	2	2	1	2	1	2	2	3	6	68	4	7	20.78	18.79	1.1	0.87	145	12	6.3
119	0	2	1	1	0	6	0	2	1	0	0	0	0	1	1	0	1	3	1	1	1	1	1	1	1	2	6	68	6	15	3.88	2.55	1.08	0.22	159	5.21	1.2
120	0	2	1	1	0	6	0	4	1	0	0	0	1	0	1	0	1	3	1	2	1	1	1	1	1	2	6	68	6	15	9.99	9.32	0.33	0.31	159	7.6	1.9
121	0	2	2	2	0	6	0	2	1	0	0	0	0	0	1	0	1	3	1	1	2	1	1	1	1	2	6	68	6	14	6.42	4.04	1.96	0.39	109	5.82	1.1
122	1	2	2	2	0	4	0	1	0	0	1	1	0	1	0	2	0	2	1	2	1	2	1	1	2	6	6	69	4	11	5.31	15.7	0.56	0.63	119	6.8	3.9
123	0	2	2	2	0	6	0	0	2	0	0	0	0	0	0	0	1	3	1	1	2	1	1	2	1	2	6	69	6	15	9.36	6.73	2.2	0.35	137	12.1	2.8
124	1	2	1	2	2	2	0	4	2	1	1	1	0	1	1	2	1	1	2	1	2	2	1	2	1	6	6	69	2	5	14.5	7.4	5.8	0.7	151	14	1
125	1	2	1	2	0	6	1	3	2	0	1	1	0	1	1	1	1	3	1	1	1	2	1	2	1	5	6	69	6	14	7.56	5.3	1.72	0.8	127	10.1	1.9
126	0	2	2	2	0	2	1	6	2	1	0	1	0	1	1	2	1	1	2	2	1	1	1	2	1	5	6	69	2	7	14.84	13.52	0.81	0.44	129	8.3	2.3
127	0	2	1	3	0	4	1	8	2	1	0	0	0	1	1	0	1	2	2	2	2	2	1	2	1	5	6	69	4	12	19	14.5	6.2	1.2	128	11.8	2.6
128	0	2	2	2	0	6	0	3	1	0	0	0	0	1	0	0	1	3	1	1	1	1	1	2	1	2	6	70	6	15	10.18	8.08	1.81	0.21	125	9.7	2.4
129	1	2	1	2	2	1	1	1	3	1	1	1	0	1	0	1	0	1	1	1	1	1	1	2	1	5	6	71	1	4	6.66	4.88	1.19	0.39	98	17.9	0.8
130	0	2	2	3	0	3	1	3	0	0	0	0	0	0	1	0	1	1	1	1	2	1	1	2	1	5	6	71	3	8	10.72	6.25	3.62	0.58	132	10.7	1.8
131	0	2	2	2	0	6	0	0	2	0	0	0	0	1	1	0	0	3	2	2	1	1	1	2	1	2	6	72	6	15	13.42	12.04	1.1	0.35	132	8.6	2.7
132	0	2	1	2	0	6	0	0	2	0	0	0	0	1	0	0	0	3	2	2	1	1	1	1	2	2	6	73	6	15	14.95	14.02	0.5	0.46	160	6	7.7
133	0	2	1	2	0	6	0	1	4	0	0	0	0	1	0	0	1	3	1	2	1	2	1	2	1	2	6	74	6	15	10.1	8.41	1.02	0.62	101	8.95	2.1
134	0	2	2	3	0	6	0	3	0	0	0	0	0	1	1	0	1	3	1	1	1	1	1	1	1	2	6	74	6	15	6.3	4.6	1.2	0.5	110	5.47	1.1
135	0	2	2	1	0	6	1	0	2	0	0	0	0	0	1	0	1	3	2	2	1	2	1	2	1	5	6	74	6	14	18.75	16.74	1.1	0.92	126	8.7	1.2
136	1	2	1	2	0	4	0	0	4	0	1	1	0	1	1	1	1	1	2	2	2	2	1	1	1	6	7	75	4	6	17.98	15.29	2	0.67	127	7.7	3.1
137	0	2	2	2	0	6	0	0	2	0	0	0	0	0	0	0	0	3	1	1	2	1	1	1	1	1	7	76	6	15	8.24	5.34	2.27	0.44	116	6	2.6
138	0	2	1	2	0	6	0	0	2	0	0	0	1	1	0	0	1	3	1	2	1	1	1	1	1	2	7	76	6	15	10.02	8.95	0.7	0.38	147	5.7	1.7
139	0	2	1	2	0	6	1	0	3	0	0	0	0	1	0	0	0	3	1	2	1	1	1	1	1	5	7	76	6	15	10.72	8.62	1.4	0.51	159	7	1.4
140	0	2	2	2	0	6	0	0	2	0	0	0	0	1	1	0	0	3	1	2	1	1	1	1	1	2	7	76	6	15	10.01	9.26	0.5	0.27	107	7.6	1.9
141	0	2	1	2	0	6	0	0	0	0	0	0	0	0	0	0	1	3	1	2	1	1	1	1	1	2	7	78	6	15	9.82	8.84	1.2	0.29	134	5.7	2.9
142	1	2	1	3	1	2	0	2	0	1	1	1	0	1	0	2	0	1	1	1	1	2	1	1	1	6	7	78	2	6	7.2	6.2	0.5	0.6	113	5.3	1.7
143	0	2	1	1	0	6	0	2	1	0	0	0	0	1	1	0	0	3	1	1	2	2	1	1	1	2	7	78	6	15	9.26	6.46	1.92	0.84	141	7.91	2.4
144	0	2	2	2	0	6	0	3	2	0	0	0	0	1	1	0	1	3	1	1	2	1	1	1	1	2	7	78	6	15	8.59	6.24	1.86	0.41	123	6.64	1.7
145	0	2	1	1	0	6	1	3	3	0	0	0	0	1	0	0	0	3	2	2	1	2	1	2	1	5	7	79	6	15	13	11.6	0.4	1	116	8.4	1.7
146	1	2	1	2	0	4	0	3	3	0	1	0	0	1	1	1	1	1	2	2	1	2	1	1	1	4	7	79	4	8	12.96	11.34	1	0.67	66	7.2	1.1
147	0	2	1	1	0	6	0	3	1	0	0	0	0	1	1	0	1	3	2	2	1	1	1	1	1	2	7	79	6	15	11.5	10.3	1.26	0.4	163	6.83	1.5
148	0	2	1	2	0	6	0	0	2	0	0	0	0	0	0	0	1	3	1	1	1	1	1	1	1	2	7	80	6	15	7.82	6.85	0.7	0.33	133	5.9	1.4
149	0	2	1	2	0	6	0	0	1	0	0	0	0	1	0	0	1	3	1	1	1	1	1	1	1	2	7	80	6	15	8.15	7.36	0.5	0.3	163	6.5	1.5
150	1	2	1	2	0	4	0	0	0	0	0	0	0	1	1	1	1	1	2	2	2	2	1	2	1	3	7	80	4	7	25.2	21.62	1.9	1.61	121	28.4	1.4
151	0	2	2	2	0	6	1	2	0	0	1	1	0	1	0	1	1	3	1	1	1	2	1	1	1	5	7	81	6	15	6.52	4.08	1.17	1.19	109	5.28	1.4
152	0	2	2	2	0	6	0	0	4	0	0	0	0	1	0	0	0	3	1	1	1	1	1	1	1	2	7	81	6	15	3.52	2.87	0.5	0.19	113	4.8	3
153	0	2	1	2	0	6	0	0	1	0	0	0	0	0	1	0	0	3	2	2	1	2	1	1	1	2	7	81	6	15	11.87	10.41	0.8	0.71	132	7.6	2
154	0	2	1	2	0	6	0	0	2	0	0	0	0	1	1	0	0	3	1	1	1	1	1	2	1	2	7	81	6	13	8.68	7.52	0.6	0.58	108	11.4	1.3
155	0	2	2	2	0	6	0	1	1	0	0	0	1	0	0	0	0	3	1	1	1	1	1	1	2	2	7	82	6	15	4.36	2.94	1.06	0.27	120	6.8	5.4
156	0	2	2	2	0	6	0	0	2	0	0	0	0	1	0	0	0	3	2	2	1	1	1	2	1	2	7	82	6	15	15.83	14.42	0.8	0.55	138	8.3	2.2
157	1	2	1	1	2	3	0	2	3	0	0	0	0	1	1	2	1	1	2	2	2	1	1	2	1	3	7	82	3	6	19.23	16.47	2.07	0.46	116	19.4	1.5
158	0	2	1	2	0	6	0	2	1	0	0	0	0	1	0	0	1	3	1	1	1	2	1	1	2	2	7	83	6	14	7.33	5.22	1.13	0.72	113	5.31	3.9
159	1	2	1	1	2	2	1	0	2	1	1	1	0	1	1	2	1	1	2	2	2	2	1	2	1	5	7	84	2	4	15.75	11.93	3	0.74	131	22.1	2.2
160	0	2	2	2	0	6	0	1	2	0	0	0	0	1	0	0	0	3	1	1	2	1	1	1	1	2	8	85	6	13	6.27	3.55	2.12	0.46	121	5.08	1.7
161	0	2	1	2	0	4	0	4	0	0	0	0	1	1	1	1	1	2	1	1	2	1	1	1	1	3	8	85	4	10	4.74	1.55	2.65	0.43	104	3.82	1.8
162	0	2	2	2	0	6	0	0	1	0	0	0	0	0	0	0	1	3	2	2	1	1	1	1	1	2	8	86	6	15	12.2	10.86	0.9	0.46	129	5.2	1.8
163	1	2	2	2	1	2	0	2	3	1	1	1	1	1	1	1	1	1	2	2	1	1	1	2	1	6	8	86	2	6	13.6	12	1.1	0.5	116	9.7	1.8
164	1	2	1	2	2	2	0	0	1	1	0	0	0	0	1	0	1	1	2	2	1	2	1	1	1	2	8	86	2	4	11.12	10.07	0.5	4.1	139	7.4	1.4
165	0	2	2	2	0	6	0	4	0	0	0	0	0	1	1	0	1	3	1	2	1	2	1	1	1	2	8	86	6	15	10.8	10	1.8	0.9	131	7.2	1.4
166	0	2	2	2	0	6	0	0	1	0	0	0	0	0	1	0	0	3	2	2	1	1	1	2	1	2	8	87	6	13	17.75	16.28	0.8	0.59	132	8.8	2.1
167	0	2	2	2	0	6	0	0	1	0	0	0	0	1	1	0	0	3	1	1	1	1	1	1	1	2	8	87	6	15	7.91	7.13	0.5	0.36	105	6.7	2.1
168	0	2	1	2	0	6	0	0	1	0	0	0	0	1	1	0	0	3	1	1	1	1	1	2	1	2	8	87	6	15	8.27	6.35	1.6	0.34	134	11.4	1.3
169	0	2	2	2	0	6	0	0	2	0	0	0	0	1	0	0	0	3	1	2	1	1	1	1	1	2	8	89	6	15	10.09	8.76	0.9	0.43	134	5.1	1.5
170	0	2	1	2	0	6	0	0	1	0	0	0	0	1	0	0	1	3	1	1	1	1	1	1	1	2	8	89	6	15	8.57	6.31	1.62	0.44	137	5.3	1.9
171	0	2	1	2	0	6	0	0	2	0	0	0	0	1	0	0	0	3	1	1	1	1	1	1	2	2	8	90	6	15	8.43	6.71	1.14	0.54	136	4.7	4.3
172	1	2	1	1	2	2	0	1	2	1	0	0	0	0	0	0	1	1	1	1	1	1	1	2	1	2	8	90	2	4	6.7	5.5	1	0.2	111	16.8	1.7
173	0	2	1	3	0	6	0	1	2	0	0	0	0	1	0	0	0	3	1	2	1	1	1	1	1	2	8	90	6	15	10.79	9.94	0.4	0.47	120	6.8	1.9
174	1	2	1	1	2	4	0	2	3	0	0	0	0	1	1	0	1	2	2	2	1	2	1	2	2	2	8	90	4	9	16.09	14.64	0.4	1.03	103	10.9	6.3
175	1	2	2	2	0	6	0	3	3	0	1	0	0	1	0	1	1	3	1	2	1	2	1	1	1	4	8	91	6	13	10.42	8.85	0.96	0.6	135	7.64	2.3
176	0	2	1	2	0	6	0	0	2	0	0	0	0	1	0	0	0	3	1	1	1	1	1	2	1	2	8	91	6	15	7.14	6.27	0.5	0.35	139	13.4	1.2
177	1	2	2	1	1	1	0	0	3	1	1	1	0	1	0	2	1	1	1	1	1	1	1	2	1	6	8	91	1	5	9	7.1	1.4	0.4	131	10.3	1.3
178	0	2	1	2	0	6	0	1	2	0	0	0	1	1	1	0	1	3	2	2	1	2	1	2	1	2	8	93	6	15	14.43	13.11	0.5	0.84	137	9.9	1.3
179	0	2	1	2	0	6	0	3	2	0	0	0	0	1	1	0	1	3	1	1	1	1	1	1	1	2	8	93	6	13	7.81	6.6	0.51	0.59	132	7.4	1.4
180	0	2	2	2	0	6	0	0	1	0	0	0	0	0	1	0	0	3	1	2	1	1	1	2	1	2	8	94	6	13	10.43	9.11	1.1	0.29	126	9.5	1.2

## Sheet: Sheet3
ID	Outcome	Age	Gender	Cause	Pupillary	GCS_M	Surgery	Extracranial_injury	Based_complications	BP	MD	Large_mass_lesion	EDH	SDH	ICH	Basal_cistern	SAH	GCS	WBC	Neutrophil	LYMPH	MONO	HB	GLU	LAC	Marshall	Age_10	Age.1	GCS_motor_admission	GCS_admission	WBC.1	Neutrophil.1	LYMPH.1	MONO.1	HB.1	GLU.1	LAC.1
1	0	1	2	1	0	6	0	1	0	0	0	0	1	1	0	0	0	3	2	2	1	2	1	1	1	2	1	20	6	15	21.01	18.62	1.1	1.34	108	8.1	2
2	0	1	2	1	0	6	0	0	0	0	0	0	0	1	1	0	0	3	2	2	1	1	1	1	1	2	1	22	6	15	11.95	11.19	0.7	0.15	143	5.6	1.5
3	0	1	1	1	0	6	0	0	0	0	1	0	0	1	1	1	1	2	2	2	1	2	1	1	1	4	1	22	6	12	16	14.06	1.1	0.88	147	7.9	1.6
4	0	1	1	1	2	4	0	5	0	1	0	0	0	1	0	0	0	1	2	2	1	2	1	2	1	2	2	25	4	6	15.66	14.19	0.72	0.72	126	8.3	1.9
5	0	1	2	2	0	6	0	1	0	0	0	0	1	0	1	0	0	3	1	1	1	2	1	1	1	2	2	25	6	14	9.95	8.06	1.1	0.74	127	6.2	1.9
6	0	1	1	3	0	6	0	1	0	0	0	0	0	0	1	0	0	3	1	1	2	1	1	1	1	2	2	25	6	15	5.9	3.2	2.1	0.5	142	4.92	1.4
7	0	1	1	1	0	6	0	2	0	0	0	0	0	0	0	0	0	3	2	2	1	2	1	1	1	2	2	28	6	15	30.82	27.71	1.23	1.85	136	5.3	2.2
8	0	1	1	1	0	6	0	0	0	0	0	0	1	1	0	0	0	3	2	2	2	2	1	1	1	2	2	31	6	14	17.61	14.85	1.9	0.76	139	5.8	1.3
9	0	1	1	3	0	6	0	0	0	0	0	0	0	1	0	0	1	3	2	2	1	2	1	1	1	2	2	32	6	15	17.27	15.87	0.8	0.6	163	6	2.8
10	0	1	1	3	0	3	1	2	0	0	0	0	0	0	0	0	0	1	2	2	1	1	1	2	1	5	2	33	3	8	14.4	13.4	0.7	0.3	128	8.84	2
11	0	1	1	1	0	6	0	1	0	0	0	0	0	0	0	0	0	3	2	2	1	2	1	1	1	1	2	34	6	15	17.29	15.57	0.9	0.85	154	6.4	1.5
12	0	1	2	3	0	6	0	0	0	0	0	0	0	0	1	0	0	3	1	1	1	1	1	1	1	2	2	34	6	15	6.48	4.21	1.8	0.46	159	3.5	2.1
13	0	1	1	1	0	6	0	0	0	0	0	0	0	0	1	0	0	3	2	2	1	1	1	1	1	2	3	35	6	15	11.39	10.26	0.8	0.42	157	7	1.7
14	0	1	2	2	0	6	0	1	0	0	0	0	0	0	1	0	1	3	2	2	1	1	1	1	1	2	3	36	6	15	15.57	14.49	0.7	0.39	93	6.5	1.2
15	0	1	1	3	0	4	1	1	1	0	0	0	0	0	0	0	1	2	1	1	2	2	1	1	1	5	3	37	4	11	8.7	5.8	2	0.7	144	6.7	2.1
16	0	1	1	2	0	6	0	0	0	0	0	0	1	0	0	1	0	3	1	1	2	1	1	1	1	3	3	37	6	15	7.11	4.36	2.3	0.39	154	4.7	1.2
17	0	1	2	2	0	6	0	0	0	0	0	0	0	0	1	0	1	3	2	2	1	1	1	1	1	2	3	39	6	15	15.33	14.48	0.6	0.31	128	7.7	2.3
18	0	1	2	1	0	6	0	0	0	0	0	0	0	0	0	0	1	3	2	2	1	1	1	1	1	2	3	40	6	15	11.12	10.1	0.8	0.23	142	5.9	1.9
19	1	1	1	1	0	4	0	1	0	0	0	0	0	1	0	0	1	1	2	2	1	2	1	2	1	2	3	40	4	6	31.68	28.48	1.7	1.46	158	11.3	1.1
20	0	1	1	1	0	6	0	1	0	0	0	0	0	0	1	0	0	3	2	2	1	1	1	1	1	2	3	40	6	15	11.43	10.04	0.9	0.41	153	5.8	2.4
21	0	1	1	2	0	6	0	0	0	0	0	0	0	1	1	0	0	3	2	2	1	1	1	1	1	2	3	41	6	15	12.42	10.46	1.4	0.51	152	5.6	2.3
22	1	1	1	1	2	1	0	4	0	1	1	1	0	1	1	2	1	1	2	2	2	2	1	2	1	6	3	41	1	3	23.84	15.88	6.43	1.19	131	10.1	1.4
23	0	1	1	1	0	6	0	1	2	0	0	0	0	1	0	0	0	3	2	2	1	2	1	1	1	2	3	42	6	14	17.44	15.71	0.8	0.84	149	6.4	1.2
24	0	1	2	1	0	6	0	0	0	0	0	0	0	0	1	0	0	3	2	2	1	1	1	2	1	2	3	42	6	15	12.42	11.13	1	0.3	139	11.6	1.2
25	0	1	2	1	0	6	0	2	0	0	0	0	0	1	0	0	0	3	2	2	1	1	1	1	1	2	3	43	6	15	16.31	15.62	0.3	0.46	128	5.4	2.5
26	0	1	2	1	0	6	0	0	0	0	0	0	0	1	0	0	0	3	1	2	1	1	1	1	1	2	3	43	6	15	9.8	8.32	1.1	0.44	144	5.2	2.3
27	0	1	1	2	0	6	1	3	0	0	0	0	0	1	0	1	1	3	2	1	1	2	1	2	1	5	3	44	6	14	17.19	5.78	1.13	0.7	150	11.2	2.1
28	0	1	1	1	0	6	0	0	0	0	0	0	0	1	1	0	0	3	2	2	1	1	1	1	1	2	3	44	6	15	12.52	11.05	0.8	0.58	148	6.1	1.1
29	1	1	1	2	2	3	0	2	0	0	0	0	0	1	1	1	1	1	2	2	1	2	1	1	1	3	3	44	3	8	18.4	16.4	1	0.9	150	7.6	2.7
30	0	1	1	1	0	6	0	1	0	0	0	0	0	1	0	0	0	3	2	2	1	2	1	2	1	2	4	45	6	13	18.03	15.72	1.3	0.96	157	9.5	0.9
31	1	1	2	1	0	5	1	2	0	0	1	0	1	0	0	2	1	1	2	2	1	2	1	2	1	5	4	46	5	7	11.56	10.24	0.5	0.86	62	8.2	1.5
32	0	1	1	2	0	6	0	2	0	0	0	0	1	0	0	0	0	3	1	1	1	1	1	1	1	2	4	46	6	15	4.13	2.54	1.22	0.31	160	6.7	1.4
33	0	1	2	2	0	6	0	0	0	0	0	0	0	0	0	0	1	3	2	2	1	1	1	1	1	2	4	47	6	15	13.34	12.67	0.5	0.17	121	5.6	1.5
34	0	1	1	1	0	6	1	0	0	0	0	0	1	0	0	0	0	3	2	2	1	2	1	2	1	5	4	47	6	14	22.04	19.43	1.1	1.5	148	10.5	1.2
35	0	1	2	1	0	6	0	0	0	0	0	0	0	1	0	0	1	3	2	2	1	1	1	1	1	2	4	47	6	15	12.08	11.25	0.6	0.25	90	5.3	1.3
36	0	1	2	1	0	6	0	2	1	0	0	0	0	0	1	0	0	3	1	1	1	1	1	1	1	2	4	47	6	15	6.73	4.91	1.31	0.46	138	6	1.3
37	1	1	2	1	2	1	0	4	0	0	1	0	0	1	1	2	1	1	2	2	1	2	1	2	1	4	4	47	1	3	14.71	12.42	1.7	0.64	91	14.5	1.8
38	1	1	1	3	2	2	1	3	0	1	1	1	0	1	0	2	1	1	2	2	2	2	1	2	2	5	4	48	2	4	13.46	8.35	3.96	0.65	143	9.7	4.1
39	0	1	1	3	0	6	1	1	3	0	0	0	0	0	1	0	1	3	2	2	1	1	1	1	1	5	4	48	6	15	16.02	14.52	1.07	0.41	142	7	2.2
40	0	1	2	2	0	6	0	1	1	0	0	0	0	0	0	0	1	3	1	2	1	1	1	1	2	2	4	49	6	15	9.49	8.22	1	0.24	113	6.4	3.7
41	0	1	2	1	0	6	0	3	0	0	0	0	1	0	1	0	1	3	2	2	1	2	1	1	1	2	4	49	6	15	18.39	17.01	0.7	0.66	132	6.3	2.5
42	0	1	1	1	0	6	0	3	0	0	1	1	1	0	1	0	0	3	1	1	1	1	1	2	1	6	4	49	6	13	3.2	4.19	1.24	0.48	131	9.2	2.1
43	1	1	2	1	2	4	1	1	0	1	1	1	0	1	1	2	1	1	2	2	2	2	1	2	1	5	4	50	4	6	32.66	28.97	2.7	0.98	143	14.1	2.2
44	0	1	1	2	0	6	0	0	2	0	0	0	0	0	0	0	1	3	1	1	2	2	2	1	2	2	4	51	6	15	11.01	6.37	3.65	0.71	168	4.9	7.2
45	0	1	2	2	0	6	0	0	2	0	0	0	0	0	0	0	1	3	1	2	1	1	1	1	1	2	4	51	6	15	9.72	8.4	0.9	0.35	128	5.7	1.2
46	0	1	1	2	0	5	0	3	0	0	0	0	0	1	1	0	1	2	1	1	1	1	1	1	1	2	4	51	5	12	6.02	4.83	0.88	0.25	136	6.09	1.2
47	0	1	2	1	0	6	0	0	0	0	0	0	0	1	1	0	0	3	1	1	1	1	1	1	1	2	4	51	6	15	6.22	6.84	1	0.3	132	4.6	1.8
48	0	1	1	2	0	6	0	0	1	0	0	0	0	0	1	0	0	3	2	2	1	2	1	2	1	2	4	51	6	15	18.52	16.54	0.79	1.07	157	15.3	2.1
49	0	1	2	1	0	6	0	1	0	0	0	0	0	0	0	0	1	3	1	2	1	1	1	1	1	2	4	52	6	15	10.07	8.53	1.1	0.45	147	5.3	2.3
50	0	1	1	3	0	3	0	1	0	0	0	0	0	1	0	0	0	2	2	2	1	2	1	1	1	2	4	53	3	9	15.52	14.19	0.7	0.62	142	5.24	1.4
51	0	1	1	2	0	6	0	0	1	0	0	0	0	0	0	0	0	3	1	1	1	1	1	1	1	1	4	53	6	15	8.56	7.34	0.7	0.46	128	5.7	1.2
52	0	1	2	1	0	6	0	1	0	0	0	0	0	0	1	0	0	3	2	2	1	2	1	1	1	2	4	53	6	15	14.95	13.42	0.9	0.6	151	6.1	3.12
53	0	1	1	2	0	5	0	2	0	0	0	0	0	1	1	0	0	2	2	2	1	1	1	1	1	2	4	54	5	12	14.45	13.25	0.4	0.59	130	6.7	1.7
54	1	1	1	2	0	6	1	0	1	0	1	0	1	1	1	1	1	3	1	1	1	2	1	1	1	5	5	55	6	14	6.68	5.48	1.1	0.63	80	6.9	2.5
55	0	1	2	3	0	6	0	1	0	0	0	0	0	0	0	0	0	3	1	1	1	1	1	1	1	2	5	56	6	15	7.35	6.23	0.74	0.34	132	5.6	2.2
56	0	1	1	1	0	6	0	0	0	0	0	0	0	1	0	0	1	3	2	2	1	2	1	2	1	2	5	56	6	14	19.14	17.47	0.8	0.9	149	9.6	1.3
57	0	1	1	1	0	6	0	0	0	0	0	0	0	1	0	0	0	3	1	1	1	1	1	1	1	2	5	56	6	15	3.2	2.47	0.5	0.19	123	4.8	1.3
58	0	1	1	3	0	6	0	2	2	0	0	0	0	0	0	1	1	3	2	2	1	2	1	2	1	3	5	57	6	14	21.42	29.97	0.57	1.34	126	9.7	1.9
59	0	1	1	2	0	6	0	0	0	0	0	0	0	1	1	0	1	3	2	2	1	2	1	1	1	2	5	57	6	15	18.52	16.38	1.1	1.06	165	6.6	3.2
60	0	1	2	1	0	6	0	1	3	0	0	0	0	1	0	0	0	3	1	2	1	1	1	2	1	2	5	58	6	15	9.55	8.69	0.7	0.17	100	12.4	1
61	0	1	2	2	0	6	1	0	0	0	0	0	0	1	0	0	0	3	1	1	1	1	1	1	1	5	5	58	6	15	4.95	3.09	1.35	0.34	92	5.7	2
62	0	1	1	2	0	6	0	0	1	0	0	0	0	0	1	0	0	3	1	1	1	2	1	2	1	2	5	58	6	15	9.42	7.08	1.5	0.82	148	8.5	2.3
63	0	1	1	2	0	6	0	2	0	0	0	0	0	1	0	0	0	3	1	1	2	1	1	1	1	2	5	59	6	15	9.14	5.83	2.43	0.58	146	4.11	1.1
64	0	1	1	3	0	6	0	4	1	0	0	0	0	0	1	0	1	3	1	1	2	1	1	2	1	2	5	59	6	14	8.4	5.3	2.6	0.4	159	17.9	1.9
65	0	1	2	2	0	6	1	5	1	0	1	0	0	1	0	1	1	3	1	2	1	1	1	2	1	5	5	60	6	13	10.92	8.81	1.59	0.45	125	14.7	3.6
66	1	1	1	1	0	1	1	5	0	1	0	0	0	1	0	2	1	1	1	1	2	1	1	2	1	5	5	60	1	3	7.29	3.8	2.96	0.39	153	9.1	2.1
67	0	1	2	2	0	6	0	2	0	0	0	0	0	1	0	0	0	3	1	1	1	1	1	1	1	2	5	60	6	15	9.72	7.53	1.7	0.41	134	6	2.1
68	0	1	1	1	0	6	0	0	0	0	0	0	0	0	1	0	1	3	2	2	1	1	1	1	1	2	5	60	6	14	13.88	12.04	1.3	0.58	162	5.3	1.3
69	0	1	1	2	0	6	0	0	0	0	0	0	0	0	0	0	0	3	2	2	1	1	1	1	1	1	5	61	6	15	12.3	11.11	0.7	0.48	143	6.2	1.4
70	0	1	2	2	0	6	0	1	0	0	0	0	0	0	1	0	0	3	2	2	1	1	1	2	2	2	5	61	6	15	17.21	15.7	0.9	0.52	135	8.5	6.5
71	1	1	1	2	2	2	1	2	1	0	0	0	0	1	1	1	1	1	2	2	1	2	1	2	1	5	5	61	2	6	20.2	17.7	0.9	1.6	133	11.3	1.4
72	0	1	1	2	0	6	0	0	0	0	0	0	0	1	1	0	1	3	2	2	1	1	1	1	1	2	5	61	6	15	11.33	10.15	0.8	0.4	141	6	1.3
73	0	1	2	1	0	6	0	0	0	0	0	0	0	1	1	0	1	3	2	2	1	1	1	2	1	2	5	61	6	14	12.11	10.41	1.4	0.33	141	9.1	2.5
74	0	1	2	2	0	6	0	0	1	0	0	0	0	0	0	0	0	3	1	1	1	1	1	1	1	1	5	62	6	15	6.26	4.22	1.54	0.43	126	4.3	2.2
75	0	1	1	2	0	6	0	0	1	0	0	0	0	1	0	0	1	3	1	1	1	1	1	1	1	2	5	62	6	15	6.76	5.58	0.8	0.38	146	5.5	2.7
76	0	1	1	1	0	6	0	0	2	0	0	0	0	0	1	0	0	3	1	1	1	1	1	1	1	2	5	62	6	15	6.33	4.7	1.4	0.29	143	5.4	3.1
77	1	1	1	2	1	3	1	3	1	1	1	1	0	1	1	2	1	1	2	2	1	1	1	2	1	5	5	62	3	5	12.93	11.36	1.4	0.41	93	9.6	1
78	0	1	1	2	0	6	0	0	2	0	0	0	0	0	1	0	1	3	1	1	2	1	1	1	1	2	5	62	6	15	7.36	3.79	2.46	0.59	134	3.82	1.8
79	0	1	2	1	0	6	0	0	0	0	0	0	1	1	1	0	1	3	2	2	1	1	1	1	1	2	5	62	6	14	13.56	12.01	1.1	0.43	134	8.1	1.2
80	1	1	2	1	2	2	1	0	0	0	1	1	0	1	1	2	1	1	2	2	2	2	1	2	1	5	5	62	2	4	14.05	10.52	3	0.69	97	11.1	1.1
81	0	1	1	2	0	6	0	2	1	0	0	0	0	0	0	0	0	3	1	1	1	1	1	1	1	1	5	63	6	15	8.58	7.51	0.7	0.27	124	5.8	1.2
82	0	1	2	1	0	6	0	1	1	0	0	0	0	0	0	0	1	3	2	2	1	1	1	2	1	2	5	63	6	15	11.76	10.32	0.9	0.53	140	8.4	2.5
83	0	1	1	3	0	4	1	4	2	0	1	1	0	1	1	1	1	2	2	2	1	2	1	2	1	5	5	63	4	10	12.8	11.3	0.7	0.8	105	10.1	3.6
84	1	1	2	2	0	6	1	0	0	0	0	0	0	1	1	0	1	3	2	2	1	2	1	1	1	5	5	63	6	13	14.11	12.03	1.6	0.61	86	6.7	1.7
85	0	1	1	1	0	6	0	0	0	0	0	0	0	1	0	0	1	3	2	2	1	2	1	1	2	2	5	64	6	14	17.05	14.92	1.4	0.77	147	5.3	6.9
86	0	1	1	2	0	6	1	1	3	0	0	0	0	0	0	0	0	3	2	1	1	1	1	1	1	5	5	64	6	15	12.3	3.3	1.3	0.3	99	3.72	1.4
87	0	1	1	2	0	6	0	0	2	0	0	0	0	1	1	0	1	3	2	2	1	1	1	2	1	2	5	64	6	15	15.06	14	0.6	0.45	139	10.6	1.2
88	0	1	2	2	0	6	0	1	2	0	0	0	0	0	0	0	0	3	1	2	1	1	1	2	1	1	6	65	6	15	11.02	9.85	0.8	0.41	148	17.1	1.5
89	0	1	2	2	0	6	0	2	1	0	0	0	0	1	0	0	0	3	1	1	2	2	1	2	1	2	6	65	6	13	6.72	3.66	2.23	0.62	115	14.34	1.9
90	0	1	2	1	0	6	0	3	3	0	0	0	0	0	1	1	1	3	1	2	1	1	1	1	2	3	6	65	6	15	9.37	8.69	0.35	0.33	140	5.06	10.1
91	0	1	1	2	0	6	0	5	1	0	0	1	1	1	1	0	1	3	1	1	1	1	1	1	1	6	6	65	6	15	3.3	2	0.9	0.3	115	7.2	2.9
92	0	1	1	1	0	6	0	0	1	0	0	0	0	0	1	0	0	3	1	1	1	1	1	2	1	2	6	65	6	14	8.22	6.84	1	0.37	151	20.7	1.4
93	0	1	2	1	0	6	0	1	3	0	0	0	0	0	1	0	0	3	1	1	1	1	1	1	1	2	6	65	6	15	6.45	5.99	0.3	0.18	109	5.3	1.1
94	0	1	2	3	0	6	0	3	0	0	0	0	0	0	1	0	1	3	2	1	1	1	1	1	1	2	6	66	6	15	16.3	4.6	1.1	0.3	116	7.7	2.3
95	0	1	2	1	0	4	1	4	2	0	0	1	0	0	1	1	1	1	2	2	1	2	1	2	1	5	6	66	4	7	16.16	14.56	0.94	0.63	130	8.6	1.7
96	0	1	1	2	0	6	0	0	0	0	0	0	0	0	1	0	0	3	1	1	1	1	1	2	1	2	6	66	6	15	8.85	7.45	1	0.33	140	8.3	1.2
97	0	1	1	2	0	6	0	1	1	0	0	0	0	1	0	0	1	3	1	1	1	1	1	1	1	2	6	67	6	15	8.45	6.32	1.29	0.59	136	5.8	1.4
98	0	1	1	2	0	6	0	0	0	0	0	0	0	1	1	0	0	3	2	2	1	2	1	1	1	2	6	67	6	14	12.59	10.86	1	0.74	136	5.4	1.2
99	0	2	2	2	0	6	0	0	2	0	0	0	0	0	0	0	0	3	1	1	1	1	1	1	1	1	6	68	6	15	5.54	3.56	1.14	0.46	130	4.3	1.3
100	1	2	1	1	0	6	1	4	0	0	0	0	0	1	0	1	1	2	2	2	1	2	1	2	1	5	6	68	6	12	17.6	16.1	0.6	0.9	100	12.97	1.8
101	0	2	1	1	0	6	0	4	1	0	0	0	1	0	1	0	1	3	1	2	1	1	1	1	1	2	6	68	6	15	9.99	9.32	0.33	0.31	159	7.6	1.9
102	0	2	1	1	0	6	0	1	0	0	0	0	0	0	1	0	1	3	2	1	1	1	1	1	1	2	6	68	6	15	11.3	6.5	1	0.5	134	6.07	2.4
103	1	2	2	2	0	4	0	1	0	0	1	1	0	1	0	2	0	2	1	2	1	2	1	1	2	6	6	69	4	11	5.31	15.7	0.56	0.63	119	6.8	3.9
104	0	2	2	2	0	6	0	3	1	0	0	0	0	1	0	0	1	3	1	1	1	1	1	2	1	2	6	70	6	15	10.18	8.08	1.81	0.21	125	9.7	2.4
105	1	2	1	2	2	1	1	1	3	1	1	1	0	1	0	1	0	1	1	1	1	1	1	2	1	5	6	71	1	4	6.66	4.88	1.19	0.39	98	17.9	0.8
106	0	2	1	1	0	6	0	2	1	0	0	0	0	1	1	0	1	3	2	2	1	2	1	2	1	2	6	71	6	14	17.22	15.88	0.59	0.71	125	9.3	1.1
107	0	2	1	2	0	6	1	5	0	0	0	0	0	1	1	2	1	3	2	2	1	2	1	2	1	5	6	71	6	15	11.98	10.83	0.44	0.7	138	9.3	1.9
108	0	2	1	2	0	5	0	4	1	0	0	0	0	1	1	0	0	3	1	1	2	1	1	1	1	2	6	72	5	13	10.15	7.18	2.22	0.55	78	7.51	1.2
109	0	2	1	2	0	6	0	0	2	0	0	0	0	1	0	0	0	3	2	2	1	1	1	1	2	2	6	73	6	15	14.95	14.02	0.5	0.46	160	6	7.7
110	0	2	2	2	0	6	1	1	2	0	0	0	0	1	0	0	0	3	2	1	2	2	1	1	1	5	6	73	6	15	14.34	6.23	3.09	0.91	107	7.11	1.3
111	0	2	2	1	0	6	0	0	2	0	0	0	0	0	1	0	0	3	1	1	1	1	1	1	1	2	6	73	6	15	5.87	4.65	1	0.29	116	7.7	2.5
112	0	2	1	2	0	6	0	1	4	0	0	0	0	1	0	0	1	3	1	2	1	2	1	2	1	2	6	74	6	15	10.1	8.41	1.02	0.62	101	8.95	2.1
113	0	2	1	1	0	6	0	2	0	0	0	0	0	0	0	0	1	3	1	1	1	1	1	1	1	2	6	74	6	15	6.04	4.27	1.35	0.37	132	4.96	1.7
114	1	2	1	2	0	2	1	4	2	1	0	0	0	1	0	1	1	1	1	1	1	1	1	1	1	5	6	74	2	4	6.9	4.8	1.5	0.5	149	7.3	1.8
115	1	2	1	2	0	5	1	4	0	0	1	1	0	1	1	1	1	2	2	2	1	2	1	2	1	5	6	74	5	12	13.08	11.43	0.68	0.96	115	11.7	1.4
116	0	2	2	1	0	6	1	0	2	0	0	0	0	0	1	0	1	3	2	2	1	2	1	2	1	5	6	74	6	14	18.75	16.74	1.1	0.92	126	8.7	1.2
117	0	2	2	2	0	2	1	6	0	1	0	1	1	1	1	1	1	1	1	1	2	1	1	2	1	5	7	75	2	8	9.4	6.9	2	0.4	117	10.9	2.3
118	0	2	1	3	0	6	1	2	1	0	0	0	0	1	1	0	1	3	2	1	1	1	1	2	1	5	7	75	6	15	11.5	8.08	0.72	0.5	118	11.2	1.9
119	1	2	1	2	0	5	0	0	1	0	0	0	0	0	1	0	1	1	1	2	1	1	1	1	1	2	7	78	5	8	9.07	8.37	0.4	0.29	123	6.6	2
120	0	2	1	1	0	6	0	1	1	0	0	0	0	0	1	0	0	3	1	1	1	1	1	1	1	2	7	79	6	14	7.49	5.58	1.26	0.57	146	7.75	1.2
121	0	2	1	2	0	6	0	0	2	0	0	0	0	0	0	0	1	3	1	1	1	1	1	1	1	2	7	80	6	15	7.82	6.85	0.7	0.33	133	5.9	1.4
122	1	2	2	3	0	6	0	6	1	0	0	0	0	0	1	1	1	3	2	2	1	1	1	1	1	3	7	80	6	15	12.53	11.56	0.39	0.54	104	6.9	1.9
123	0	2	2	2	0	6	1	2	0	0	1	1	0	1	0	1	1	3	1	1	1	2	1	1	1	5	7	81	6	15	6.52	4.08	1.17	1.19	109	5.28	1.4
124	0	2	2	2	0	6	0	0	4	0	0	0	0	1	0	0	0	3	1	1	1	1	1	1	1	2	7	81	6	15	3.52	2.87	0.5	0.19	113	4.8	3
125	0	2	1	2	0	6	0	0	2	0	0	0	0	1	1	0	0	3	1	1	1	1	1	2	1	2	7	81	6	13	8.68	7.52	0.6	0.58	108	11.4	1.3
126	0	2	2	2	0	6	0	1	1	0	0	0	1	0	0	0	0	3	1	1	1	1	1	1	2	2	7	82	6	15	4.36	2.94	1.06	0.27	120	6.8	5.4
127	1	2	1	2	1	1	0	0	4	0	0	0	0	1	1	2	1	1	2	2	2	2	1	2	1	3	7	82	1	3	19.68	14.11	4.7	0.63	94	10.5	1.2
128	1	2	1	1	2	3	0	2	3	0	0	0	0	1	1	2	1	1	2	2	2	1	1	2	1	3	7	82	3	6	19.23	16.47	2.07	0.46	116	19.4	1.5
129	0	2	1	2	0	6	0	2	1	0	0	0	0	1	0	0	1	3	1	1	1	2	1	1	2	2	7	83	6	14	7.33	5.22	1.13	0.72	113	5.31	3.9
130	1	2	1	1	2	3	0	3	3	0	0	0	0	1	1	1	1	2	1	2	2	1	1	2	1	3	7	83	3	9	10.6	9.9	18.4	0.4	118	8.2	1.2
131	0	2	1	2	0	6	0	0	3	0	0	0	0	0	1	0	1	3	2	2	1	1	1	1	1	2	7	83	6	15	11.77	9.72	1.8	0.29	118	5.5	1.6
132	0	2	2	2	0	6	0	1	2	0	0	0	0	1	0	0	0	3	1	1	2	1	1	1	1	2	8	85	6	13	6.27	3.55	2.12	0.46	121	5.08	1.7
133	0	2	2	2	0	6	0	2	1	0	0	0	1	1	0	0	1	3	1	1	1	1	1	2	1	2	8	85	6	15	7.17	6.22	0.7	0.24	132	11.8	1.3
134	0	2	2	2	0	6	0	0	2	0	0	0	0	1	1	0	0	3	1	2	1	1	1	1	1	2	8	85	6	15	10.47	9.95	0.4	0.19	109	7.9	2.1
135	0	2	2	2	0	6	0	4	0	0	0	0	0	1	1	0	1	3	1	1	1	1	1	2	1	2	8	85	6	15	3.1	1.8	0.9	0.3	105	13.1	1.2
136	0	2	2	2	0	6	0	0	1	0	0	0	0	0	0	0	1	3	2	2	1	1	1	1	1	2	8	86	6	15	12.2	10.86	0.9	0.46	129	5.2	1.8
137	0	2	1	1	0	6	0	0	1	0	0	0	0	1	0	0	1	3	2	2	1	1	1	1	1	2	8	86	6	15	13.45	12.11	0.9	0.42	143	5.2	2.8
138	1	2	2	2	2	3	0	3	3	0	0	0	0	1	1	2	1	1	2	2	1	2	1	2	1	3	8	86	3	8	17.5	15.2	0.9	1	130	11.9	1.6
139	1	2	1	2	2	2	0	0	1	1	0	0	0	0	1	0	1	1	2	2	1	2	1	1	1	2	8	86	2	4	11.12	10.07	0.5	4.1	139	7.4	1.4
140	0	2	2	2	0	6	0	2	1	0	0	0	0	1	0	0	1	3	1	1	1	1	1	1	1	2	8	87	6	15	3.64	0.23	0.81	0.23	127	5.5	1.4
141	0	2	2	2	0	6	0	0	1	0	0	0	0	0	1	0	0	3	2	2	1	1	1	2	1	2	8	87	6	13	17.75	16.28	0.8	0.59	132	8.8	2.1
142	0	2	1	2	0	6	0	0	1	0	0	0	0	0	1	0	0	3	1	1	1	1	1	2	1	2	8	87	6	15	7.44	5.22	1.4	0.53	122	12.4	1.3
143	1	2	1	1	1	2	0	0	3	1	1	1	0	1	0	2	1	1	1	1	1	1	1	1	1	6	8	89	2	6	4.81	3.69	0.83	0.31	118	5.5	3
144	0	2	1	2	0	6	0	0	2	0	0	0	0	1	0	0	0	3	1	1	1	1	1	1	2	2	8	90	6	15	8.43	6.71	1.14	0.54	136	4.7	4.3
145	1	2	1	1	2	2	0	1	2	1	0	0	0	0	0	0	1	1	1	1	1	1	1	2	1	2	8	90	2	4	6.7	5.5	1	0.2	111	16.8	1.7
146	1	2	2	2	0	6	0	3	3	0	1	0	0	1	0	1	1	3	1	2	1	2	1	1	1	4	8	91	6	13	10.42	8.85	0.96	0.6	135	7.64	2.3
147	0	2	1	2	0	6	0	1	2	0	0	0	0	1	0	0	0	3	1	1	1	1	1	1	1	2	8	92	6	15	7.7	5.9	1.08	0.54	132	6.6	1.4
148	0	2	1	2	0	6	0	0	1	0	0	0	0	0	0	0	0	3	1	1	1	1	1	1	1	1	8	92	6	15	5.44	3.33	1.48	0.51	123	5.7	1.7
149	0	2	2	2	0	6	0	0	3	0	0	0	1	1	0	0	0	3	1	1	1	2	1	1	1	2	8	93	6	15	9.17	6.74	1.5	0.87	93	5.8	1.1
